# Supplementary material for: Eribulin mesylate exerts specific gene expression changes in pericytes and shortens pericyte-driven capillary network in vitro
Source: Vasc Cell. 2014 Mar 1;6:3. doi: 10.1186/2045-824X-6-3 (PMC4016419; doi:10.1186/2045-824X-6-3)
Supplement: Additional file 3 — List of genes with significantly changed expression level in HUVECs and HBVPs after the treatment with eribulin or paclitaxel. Genes with signal intensities >100, p-values < 0.05 and fold change levels of at least 1.5 compare to control are shown. Each treatment was conducted in triplicates. FC = Fold Change. [file 2045-824X-6-3-S3.xlsx]

## Sheet: eribulin treatment of HUVECs
Eribulin treatment of HUVECs
Symbol	Entrez Gene Name	Fold Change	P-Value
HIST1H1B	"histone cluster 1, H1b"	0.0826207	0.00170976
HIST1H2BM	"histone cluster 1, H2bm"	0.0862804	2.07843e-05
FAM111B	"family with sequence similarity 111, member B"	0.0988729	0.000203002
HIST1H3A	"histone cluster 1, H3a"	0.106048	0.000316617
DTL	denticleless E3 ubiquitin protein ligase homolog (Drosophila)	0.169177	3.30445e-05
TOP2A	topoisomerase (DNA) II alpha 170kDa	0.231266	0.000636217
MCM4	minichromosome maintenance complex component 4	0.241777	0.000256742
ATAD2	"ATPase family, AAA domain containing 2"	0.262059	0.00170553
NUSAP1	nucleolar and spindle associated protein 1	0.26771	0.000379215
HIST2H2AC	"histone cluster 2, H2ac"	0.273315	0.000256419
NCAPH	"non-SMC condensin I complex, subunit H"	0.276735	0.000110231
XRCC2	X-ray repair complementing defective repair in Chinese hamster cells 2	0.27692	0.00135783
RRM2	ribonucleotide reductase M2	0.28366	0.0049405
CDC45	cell division cycle 45	0.28382	0.000123627
UHRF1	ubiquitin-like with PHD and ring finger domains 1	0.285954	0.000177671
HIST1H4A	"histone cluster 1, H4a"	0.288775	0.0020725
SKA1	spindle and kinetochore associated complex subunit 1	0.293679	0.00421085
FBXO5	F-box protein 5	0.294601	0.00190632
HIST1H1D	"histone cluster 1, H1d"	0.299482	0.00206558
WDR76	WD repeat domain 76	0.299995	0.00117756
KIF11	kinesin family member 11	0.300339	0.00350229
TICRR	TOPBP1-interacting checkpoint and replication regulator	0.300993	0.00021829
CENPI	centromere protein I	0.305193	0.00270933
HIST1H1A	"histone cluster 1, H1a"	0.30565	0.000929047
RAD51	RAD51 recombinase	0.307916	0.00108679
HELLS	"helicase, lymphoid-specific"	0.30851	0.00206672
ASF1B	anti-silencing function 1B histone chaperone	0.309513	1.16404e-05
FAM83D	"family with sequence similarity 83, member D"	0.312495	6.02606e-06
KIF15	kinesin family member 15	0.312632	0.00318424
CDCA2	cell division cycle associated 2	0.313734	0.00179652
ZWINT	ZW10 interacting kinetochore protein	0.313972	0.000502415
SGOL1	shugoshin-like 1 (S. pombe)	0.317838	0.00102281
TTK	TTK protein kinase	0.319212	0.00258991
LCORL	ligand dependent nuclear receptor corepressor-like	0.322958	0.00274152
MELK	maternal embryonic leucine zipper kinase	0.327088	0.00110664
CENPN	centromere protein N	0.328876	0.00157559
STIL	SCL/TAL1 interrupting locus	0.332615	0.0029758
CENPE	"centromere protein E, 312kDa"	0.336939	0.0160964
E2F8	E2F transcription factor 8	0.337639	0.000744036
RFC3	"replication factor C (activator 1) 3, 38kDa"	0.3395	0.00132096
SHCBP1	SHC SH2-domain binding protein 1	0.340425	0.00136396
ANLN	"anillin, actin binding protein"	0.340808	0.00029031
SKA3	spindle and kinetochore associated complex subunit 3	0.342766	0.00140365
KIF20B	kinesin family member 20B	0.344333	0.00396067
NDC80	NDC80 kinetochore complex component	0.345632	0.00167556
PBK	PDZ binding kinase	0.347391	0.00444087
NEIL3	nei endonuclease VIII-like 3 (E. coli)	0.355641	0.00150072
HJURP	Holliday junction recognition protein	0.3607	2.54827e-05
ARHGAP11A	Rho GTPase activating protein 11A	0.362341	0.00186817
MCM2	minichromosome maintenance complex component 2	0.368199	6.17246e-06
BUB1B	BUB1 mitotic checkpoint serine/threonine kinase B	0.371525	0.00112524
AURKB	aurora kinase B	0.373588	0.00024347
KIAA1524	KIAA1524	0.375924	0.00866701
NUF2	"NUF2, NDC80 kinetochore complex component"	0.376929	0.00577605
PSAT1	phosphoserine aminotransferase 1	0.379959	0.000865524
MCM6	minichromosome maintenance complex component 6	0.383813	0.00188485
WDHD1	WD repeat and HMG-box DNA binding protein 1	0.385921	0.000769004
GINS2	GINS complex subunit 2 (Psf2 homolog)	0.389106	0.000754838
DIAPH3	diaphanous-related formin 3	0.390924	0.00283199
HIST2H2BE	"histone cluster 2, H2be"	0.390981	0.000351702
NCAPG2	"non-SMC condensin II complex, subunit G2"	0.394198	0.00454503
MMS22L	"MMS22-like, DNA repair protein"	0.394417	0.00438178
ABHD17A	abhydrolase domain containing 17A	0.395836	0.00222018
CASC5	cancer susceptibility candidate 5	0.396784	0.00293789
KIF18A	kinesin family member 18A	0.397124	0.0108077
CHAF1A	"chromatin assembly factor 1, subunit A (p150)"	0.404768	0.000244767
KIFC1	kinesin family member C1	0.404875	0.0008437
CDCA8	cell division cycle associated 8	0.405893	0.000302741
PRC1	protein regulator of cytokinesis 1	0.40789	0.000321577
BUB1	BUB1 mitotic checkpoint serine/threonine kinase	0.408462	0.00163512
TMPO	thymopoietin	0.41235	0.00347061
KNTC1	kinetochore associated 1	0.413666	0.00233855
RBL1	retinoblastoma-like 1 (p107)	0.418827	0.00368015
HIST1H2AB/HIST1H2AE	"histone cluster 1, H2ae"	0.420133	0.000496985
HIST1H1C	"histone cluster 1, H1c"	0.425051	0.0166469
ASPM	"asp (abnormal spindle) homolog, microcephaly associated (Drosophila)"	0.425808	0.0106132
KIF2C	kinesin family member 2C	0.426988	0.00103235
TRIP13	thyroid hormone receptor interactor 13	0.431301	0.00135917
MKI67	antigen identified by monoclonal antibody Ki-67	0.431516	0.000346176
KIF14	kinesin family member 14	0.434456	0.020752
MCM5	minichromosome maintenance complex component 5	0.436607	2.86546e-05
SUV39H1	suppressor of variegation 3-9 homolog 1 (Drosophila)	0.437489	0.00109277
FANCI	"Fanconi anemia, complementation group I"	0.439384	0.00156381
CEP55	centrosomal protein 55kDa	0.439661	0.00166249
PLK1	polo-like kinase 1	0.441773	2.17461e-05
HMMR	hyaluronan-mediated motility receptor (RHAMM)	0.44341	0.0233407
CDC20	cell division cycle 20	0.449573	2.23395e-05
GTSE1	G-2 and S-phase expressed 1	0.449603	0.00132894
MCM3	minichromosome maintenance complex component 3	0.449788	0.000156855
NCAPD3	"non-SMC condensin II complex, subunit D3"	0.450848	0.00216701
CCNB2	cyclin B2	0.451277	0.00361245
TPX2	"TPX2, microtubule-associated"	0.453574	0.000318
KIF23	kinesin family member 23	0.454715	0.00282243
MYBL2	v-myb avian myeloblastosis viral oncogene homolog-like 2	0.454789	4.89468e-06
SMC4	structural maintenance of chromosomes 4	0.456069	0.00749351
UBE2C	ubiquitin-conjugating enzyme E2C	0.457471	0.000803144
SPC24	"SPC24, NDC80 kinetochore complex component"	0.458851	0.00106288
TMEM97	transmembrane protein 97	0.459086	0.000135154
AURKA	aurora kinase A	0.461737	0.0044804
TMEM194A	transmembrane protein 194A	0.462147	0.00550558
WBP11	WW domain binding protein 11	0.463273	0.0155549
COL6A2	"collagen, type VI, alpha 2"	0.463908	0.0448403
KIF18B	kinesin family member 18B	0.465959	2.17264e-05
MASTL	microtubule associated serine/threonine kinase-like	0.46752	0.00556448
CCNB1	cyclin B1	0.467654	0.00280215
CDCA5	cell division cycle associated 5	0.46888	0.00173695
NDC1	NDC1 transmembrane nucleoporin	0.469806	0.00574148
OIP5	Opa interacting protein 5	0.470211	0.00237617
IQGAP3	IQ motif containing GTPase activating protein 3	0.471806	0.000233691
RFC2	"replication factor C (activator 1) 2, 40kDa"	0.473735	0.00865221
KIF4A	kinesin family member 4A	0.476015	0.000576283
DIS3L	DIS3 mitotic control homolog (S. cerevisiae)-like	0.477303	0.0263305
ATP11A	"ATPase, class VI, type 11A"	0.478573	0.0112417
SMC2	structural maintenance of chromosomes 2	0.480628	0.00802423
EML4	echinoderm microtubule associated protein like 4	0.48099	0.0034657
MCM7	minichromosome maintenance complex component 7	0.481879	0.000468699
HMGB2	high mobility group box 2	0.485186	0.00562195
POLA2	"polymerase (DNA directed), alpha 2, accessory subunit"	0.493061	0.00353324
ESPL1	extra spindle pole bodies homolog 1 (S. cerevisiae)	0.493418	0.0042497
H2AFX	"H2A histone family, member X"	0.495131	0.000237555
KIF20A	kinesin family member 20A	0.497315	0.00238083
PRR11	proline rich 11	0.498593	0.00228948
ACACA	acetyl-CoA carboxylase alpha	0.499004	0.0123486
HIST1H2AC	"histone cluster 1, H2ac"	0.503812	0.00198623
CENPA	centromere protein A	0.504765	0.000971014
RRM1	ribonucleotide reductase M1	0.507139	0.00371011
ALDH1L2	"aldehyde dehydrogenase 1 family, member L2"	0.507953	0.00295769
DSN1	"DSN1, MIS12 kinetochore complex component"	0.509909	0.00578295
TTF2	"transcription termination factor, RNA polymerase II"	0.510527	0.00669648
KHK	ketohexokinase (fructokinase)	0.512345	0.0168199
RACGAP1	Rac GTPase activating protein 1	0.513014	0.00148503
HIST1H2AG	"histone cluster 1, H2ag"	0.5145	0.016329
GMNN	"geminin, DNA replication inhibitor"	0.516298	0.00340899
DCLRE1B	DNA cross-link repair 1B	0.522228	0.00919601
ECT2	epithelial cell transforming sequence 2 oncogene	0.522767	0.0158939
FANCG	"Fanconi anemia, complementation group G"	0.524073	0.00228253
CDC25A	cell division cycle 25A	0.524721	0.00854253
GINS4	GINS complex subunit 4 (Sld5 homolog)	0.527649	0.00540805
SPIN4	"spindlin family, member 4"	0.52865	0.000669091
INCENP	inner centromere protein antigens 135/155kDa	0.529872	0.00260757
BARD1	BRCA1 associated RING domain 1	0.531571	0.00755569
MIS18A	MIS18 kinetochore protein homolog A (S. pombe)	0.531951	0.000706083
USP1	ubiquitin specific peptidase 1	0.532512	0.0217753
TUBB	"tubulin, beta class I"	0.534447	8.76658e-05
NEK2	NIMA-related kinase 2	0.536024	0.00046634
DHCR24	24-dehydrocholesterol reductase	0.539706	0.000121817
POC1A	POC1 centriolar protein A	0.542059	0.00611809
PHGDH	phosphoglycerate dehydrogenase	0.5426	1.93054e-05
SGOL2	shugoshin-like 2 (S. pombe)	0.543922	0.00141157
ZNF276	zinc finger protein 276	0.544234	0.00038509
GEN1	GEN1 Holliday junction 5' flap endonuclease	0.544587	0.0349408
POLD3	"polymerase (DNA-directed), delta 3, accessory subunit"	0.546064	0.00221653
RAD18	RAD18 homolog (S. cerevisiae)	0.547258	0.00636599
NUP155	nucleoporin 155kDa	0.547492	0.0358261
SLC1A5	"solute carrier family 1 (neutral amino acid transporter), member 5"	0.549029	0.000517408
CIT	"citron (rho-interacting, serine/threonine kinase 21)"	0.55069	0.00218315
KIAA1715	KIAA1715	0.550865	0.00113882
CENPO	centromere protein O	0.553675	0.0160714
NCAPD2	"non-SMC condensin I complex, subunit D2"	0.554329	0.000145768
EIF4A2	eukaryotic translation initiation factor 4A2	0.556336	0.00551066
SLC7A5	"solute carrier family 7 (amino acid transporter light chain, L system), member 5"	0.556807	7.14458e-05
KPNA2	"karyopherin alpha 2 (RAG cohort 1, importin alpha 1)"	0.55683	0.0390514
ZWILCH	zwilch kinetochore protein	0.562073	0.033264
POLE	"polymerase (DNA directed), epsilon, catalytic subunit"	0.562567	0.000766086
SCD	stearoyl-CoA desaturase (delta-9-desaturase)	0.562622	0.0132468
E2F1	E2F transcription factor 1	0.566646	0.000156283
LMNB1	lamin B1	0.568188	0.00541779
FOXM1	forkhead box M1	0.569161	0.00052112
KIAA0101	KIAA0101	0.571883	0.00662758
SUV39H2	suppressor of variegation 3-9 homolog 2 (Drosophila)	0.572278	0.00833562
BIRC5	baculoviral IAP repeat containing 5	0.572696	0.00102903
KIF22	kinesin family member 22	0.573202	4.19803e-05
IGF2BP2	insulin-like growth factor 2 mRNA binding protein 2	0.575482	0.00217473
TOPBP1	topoisomerase (DNA) II binding protein 1	0.576988	0.0139449
TK1	"thymidine kinase 1, soluble"	0.58349	5.07076e-05
SEPT10	septin 10	0.584352	0.0422505
NRM	nurim (nuclear envelope membrane protein)	0.585787	0.000443412
SKP2	"S-phase kinase-associated protein 2, E3 ubiquitin protein ligase"	0.58582	0.00236515
ELOVL6	ELOVL fatty acid elongase 6	0.586829	0.0130835
DHCR7	7-dehydrocholesterol reductase	0.587163	0.000241078
CHAC2	"ChaC, cation transport regulator homolog 2 (E. coli)"	0.587183	0.0173604
RRP15	ribosomal RNA processing 15 homolog (S. cerevisiae)	0.587234	0.0269734
TIMELESS	timeless circadian clock	0.587974	0.00500485
ALG10	"ALG10, alpha-1,2-glucosyltransferase"	0.589144	0.0162595
HTR1B	"5-hydroxytryptamine (serotonin) receptor 1B, G protein-coupled"	0.590892	0.00329465
SLFN11	schlafen family member 11	0.591705	0.00415987
FIGN	fidgetin	0.592116	0.0166189
C19orf48	chromosome 19 open reading frame 48	0.594385	0.00143038
RGMB	"RGM domain family, member B"	0.595646	0.0191357
FEN1	flap structure-specific endonuclease 1	0.596917	0.0040345
SLC25A19	"solute carrier family 25 (mitochondrial thiamine pyrophosphate carrier), member 19"	0.597522	0.00599617
CDK2	cyclin-dependent kinase 2	0.599786	0.00443375
INSIG1	insulin induced gene 1	0.600857	0.0144493
DNMT1	DNA (cytosine-5-)-methyltransferase 1	0.601459	6.02554e-05
HIST1H2BD	"histone cluster 1, H2bd"	0.603025	0.0333809
BAG2	BCL2-associated athanogene 2	0.604511	0.00458201
ENPP1	ectonucleotide pyrophosphatase/phosphodiesterase 1	0.605456	0.0174552
RFWD3	ring finger and WD repeat domain 3	0.606473	0.0025524
SLC35F6	"solute carrier family 35, member F6"	0.609021	0.00721847
HIST1H1E	"histone cluster 1, H1e"	0.609895	0.00458717
UBR7	ubiquitin protein ligase E3 component n-recognin 7 (putative)	0.610432	0.0316169
SFXN2	sideroflexin 2	0.610535	0.00690947
CEP78	centrosomal protein 78kDa	0.611063	0.0400545
YEATS4	YEATS domain containing 4	0.611078	0.00651681
PM20D2	peptidase M20 domain containing 2	0.612424	0.0114931
SPDL1	spindle apparatus coiled-coil protein 1	0.612692	0.0313323
MAT2A	"methionine adenosyltransferase II, alpha"	0.613196	0.0158023
MARS2	"methionyl-tRNA synthetase 2, mitochondrial"	0.615729	0.0148383
APLN	apelin	0.616868	0.000305642
EMP2	epithelial membrane protein 2	0.617092	0.0228675
CKS2	CDC28 protein kinase regulatory subunit 2	0.617109	0.00309404
NES	nestin	0.618286	0.0388462
NFIX	nuclear factor I/X (CCAAT-binding transcription factor)	0.619315	0.00334588
ATP11B	"ATPase, class VI, type 11B"	0.619806	0.0428411
SKA2	spindle and kinetochore associated complex subunit 2	0.620225	0.00978331
HDGF	hepatoma-derived growth factor	0.620454	0.00942158
ERO1L	ERO1-like (S. cerevisiae)	0.621942	0.0336601
LMNB2	lamin B2	0.624333	0.0311508
TACC3	"transforming, acidic coiled-coil containing protein 3"	0.625093	0.00154663
ARL6IP1	ADP-ribosylation factor-like 6 interacting protein 1	0.62644	0.0183203
LEPR	leptin receptor	0.627324	0.0435564
CKAP2	cytoskeleton associated protein 2	0.627839	0.00983705
KDELC2	KDEL (Lys-Asp-Glu-Leu) containing 2	0.62849	0.0175593
LYAR	Ly1 antibody reactive	0.628684	0.0369592
ABHD10	abhydrolase domain containing 10	0.628896	0.047726
C17orf51	chromosome 17 open reading frame 51	0.629193	0.0186345
PIEZO1	piezo-type mechanosensitive ion channel component 1	0.629297	0.00930622
BRI3BP	BRI3 binding protein	0.630056	0.00419846
NUP107	nucleoporin 107kDa	0.6331	0.0447246
CDCA4	cell division cycle associated 4	0.633142	0.00257786
BBX	bobby sox homolog (Drosophila)	0.635137	0.0273333
AARS	alanyl-tRNA synthetase	0.636746	0.0454025
C18orf54	chromosome 18 open reading frame 54	0.63727	0.00113863
LDLR	low density lipoprotein receptor	0.639379	8.08391e-06
AGFG1	ArfGAP with FG repeats 1	0.640842	0.0463009
PSMD11	"proteasome (prosome, macropain) 26S subunit, non-ATPase, 11"	0.640923	0.0106817
ANKRD18A	ankyrin repeat domain 18A	0.641336	0.0309005
RGS4	regulator of G-protein signaling 4	0.641374	0.0193887
MSH6	mutS homolog 6	0.642297	0.0446754
BHLHA15	"basic helix-loop-helix family, member a15"	0.642347	0.0193103
C17orf53	chromosome 17 open reading frame 53	0.643124	0.000183273
CSE1L	CSE1 chromosome segregation 1-like (yeast)	0.644267	0.00104304
CDC25B	cell division cycle 25B	0.644293	0.000433378
NNMT	nicotinamide N-methyltransferase	0.644375	0.0348497
CBX5	chromobox homolog 5	0.644476	0.000454391
ZNF148	zinc finger protein 148	0.645669	0.0168738
PTP4A2	"protein tyrosine phosphatase type IVA, member 2"	0.645732	0.0117212
GPI	glucose-6-phosphate isomerase	0.646208	0.00269429
CCDC137	coiled-coil domain containing 137	0.646645	0.0155868
AK5	adenylate kinase 5	0.647186	0.00700274
NUCKS1	nuclear casein kinase and cyclin-dependent kinase substrate 1	0.647231	0.032051
LOC100127983	uncharacterized LOC100127983	0.647581	0.0085953
MZT1	mitotic spindle organizing protein 1	0.649156	0.0220519
EXOSC2	exosome component 2	0.650042	0.00524886
KLF7	Kruppel-like factor 7 (ubiquitous)	0.650424	0.00825792
PARP1	poly (ADP-ribose) polymerase 1	0.651378	0.00961084
BRD2	bromodomain containing 2	0.651814	0.02925
PHF19	PHD finger protein 19	0.652066	0.000321766
SNRPD1	small nuclear ribonucleoprotein D1 polypeptide 16kDa	0.65244	0.0278153
SLC39A9	"solute carrier family 39, member 9"	0.65254	0.0121718
UBE2A	ubiquitin-conjugating enzyme E2A	0.653353	0.0143254
POLD1	"polymerase (DNA directed), delta 1, catalytic subunit"	0.653386	0.00266703
SMC1A	structural maintenance of chromosomes 1A	0.653466	0.00425266
FASN	fatty acid synthase	0.653522	3.67462e-05
CSRP1	cysteine and glycine-rich protein 1	0.653566	0.0195049
SLC1A4	"solute carrier family 1 (glutamate/neutral amino acid transporter), member 4"	0.654119	0.00102377
PSIP1	PC4 and SFRS1 interacting protein 1	0.656441	0.010226
ZBTB2	zinc finger and BTB domain containing 2	0.656977	0.0225653
SNHG8	small nucleolar RNA host gene 8 (non-protein coding)	0.657127	0.0438204
ARHGAP19	Rho GTPase activating protein 19	0.6581	0.00735709
EXOSC9	exosome component 9	0.65815	0.0109464
PFAS	phosphoribosylformylglycinamidine synthase	0.65989	0.000224158
UNG	uracil-DNA glycosylase	0.660782	0.00569188
SYDE2	"synapse defective 1, Rho GTPase, homolog 2 (C. elegans)"	0.66126	0.0455556
RNF26	ring finger protein 26	0.661644	0.00539799
FUS	fused in sarcoma	0.665512	0.00626286
CLCN4	"chloride channel, voltage-sensitive 4"	0.666926	0.00740693
METTL7A	methyltransferase like 7A	0.668982	0.0115935
UAP1	UDP-N-acteylglucosamine pyrophosphorylase 1	0.671112	0.0419295
YARS	tyrosyl-tRNA synthetase	0.671673	0.000445134
CMSS1	cms1 ribosomal small subunit homolog (yeast)	0.671869	0.00271084
KPNB1	karyopherin (importin) beta 1	0.672893	0.00818427
TOE1	"target of EGR1, member 1 (nuclear)"	0.672944	0.0102562
YIPF6	"Yip1 domain family, member 6"	0.673407	0.0241016
CACYBP	calcyclin binding protein	0.674933	0.0412243
FBLN1	fibulin 1	1.51597	0.0464612
PKDCC	"protein kinase domain containing, cytoplasmic"	1.51747	0.0186914
SESN1	sestrin 1	1.5175	0.0432529
LPXN	leupaxin	1.52563	0.00490818
SAT1	spermidine/spermine N1-acetyltransferase 1	1.52748	0.0254243
BTG2	"BTG family, member 2"	1.53274	0.0094754
CACNG8	"calcium channel, voltage-dependent, gamma subunit 8"	1.53846	0.00337254
LHX1	LIM homeobox 1	1.5443	0.0287222
TCF25	transcription factor 25 (basic helix-loop-helix)	1.55032	0.0215584
MMP14	matrix metallopeptidase 14 (membrane-inserted)	1.56159	0.000491494
C8orf4	chromosome 8 open reading frame 4	1.56364	0.041016
CSF1	colony stimulating factor 1 (macrophage)	1.5706	0.000153878
CDKN1A	"cyclin-dependent kinase inhibitor 1A (p21, Cip1)"	1.57164	0.0128098
TP53I3	tumor protein p53 inducible protein 3	1.58029	0.00108379
RNU2-1	"RNA, U2 small nuclear 1"	1.58176	0.0240449
MSRB3	methionine sulfoxide reductase B3	1.59608	0.00266734
TMEM231	transmembrane protein 231	1.5967	0.00868583
DRAXIN	dorsal inhibitory axon guidance protein	1.59723	0.00936863
GAREM	"GRB2 associated, regulator of MAPK1"	1.60542	0.0256217
FAS	Fas cell surface death receptor	1.62861	0.0131675
TXNIP	thioredoxin interacting protein	1.63159	0.00201282
SNN	stannin	1.68445	0.00591663
SPDEF	SAM pointed domain containing ETS transcription factor	1.69842	0.0278198
TP53INP1	tumor protein p53 inducible nuclear protein 1	1.7044	0.00087035
INA	"internexin neuronal intermediate filament protein, alpha"	1.73867	0.00154459
TMEM121	transmembrane protein 121	1.7554	0.0218371
HMOX1	heme oxygenase (decycling) 1	1.7689	5.00103e-05
HLCS	holocarboxylase synthetase (biotin-(proprionyl-CoA-carboxylase (ATP-hydrolysing)) ligase)	1.8024	0.00114967
ST7L	suppression of tumorigenicity 7 like	1.81875	0.022212
CCL2	chemokine (C-C motif) ligand 2	1.95375	7.73916e-05
ANGPTL4	angiopoietin-like 4	1.98999	0.000415127
PTGS2	prostaglandin-endoperoxide synthase 2 (prostaglandin G/H synthase and cyclooxygenase)	2.14027	0.000815027
STC1	stanniocalcin 1	2.47407	2.14645e-06
SPECC1	sperm antigen with calponin homology and coiled-coil domains 1	2.66369	0.000289661
ADAMTS12	"ADAM metallopeptidase with thrombospondin type 1 motif, 12"	3.0408	0.0386796
ICAM1	intercellular adhesion molecule 1	3.27352	2.05362e-05

## Sheet: paclitaxel treatment of HUVECs
Paclitaxel treatment of HUVECs
Symbol	Entrez Gene Name	Fold Change	P-Value
HIST1H1B	"histone cluster 1, H1b"	0.189424	0.00342826
HIST1H3A	"histone cluster 1, H3a"	0.21099	0.000423063
SKA1	spindle and kinetochore associated complex subunit 1	0.234585	0.00170536
FAM111B	"family with sequence similarity 111, member B"	0.242959	0.00152491
CENPE	"centromere protein E, 312kDa"	0.246535	0.00477075
SGOL1	shugoshin-like 1 (S. pombe)	0.248453	0.000952669
PBK	PDZ binding kinase	0.251583	0.00161007
KIF15	kinesin family member 15	0.253406	0.000881526
NDC80	NDC80 kinetochore complex component	0.256249	0.000792831
KIF20B	kinesin family member 20B	0.256347	0.00188983
NUF2	"NUF2, NDC80 kinetochore complex component"	0.260384	0.00157791
HIST1H2BM	"histone cluster 1, H2bm"	0.262487	1.2408e-05
BUB1B	BUB1 mitotic checkpoint serine/threonine kinase B	0.263743	0.000377538
DTL	denticleless E3 ubiquitin protein ligase homolog (Drosophila)	0.270521	0.000280422
LCORL	ligand dependent nuclear receptor corepressor-like	0.271194	0.00108126
KIF11	kinesin family member 11	0.272033	0.00266034
SHCBP1	SHC SH2-domain binding protein 1	0.273173	0.00131409
NCAPH	"non-SMC condensin I complex, subunit H"	0.274356	0.00016475
TTK	TTK protein kinase	0.275628	0.00202587
CEP55	centrosomal protein 55kDa	0.281134	0.000564567
CDCA2	cell division cycle associated 2	0.282311	0.000871618
XRCC2	X-ray repair complementing defective repair in Chinese hamster cells 2	0.282384	0.000536308
KIF18A	kinesin family member 18A	0.283292	0.00372949
TOP2A	topoisomerase (DNA) II alpha 170kDa	0.283799	0.000652592
BUB1	BUB1 mitotic checkpoint serine/threonine kinase	0.287478	0.000400632
CCNB2	cyclin B2	0.291832	0.00138277
CENPI	centromere protein I	0.292039	0.00119904
ARHGAP11A	Rho GTPase activating protein 11A	0.292193	0.000503495
MKI67	antigen identified by monoclonal antibody Ki-67	0.293506	0.000354104
ANLN	"anillin, actin binding protein"	0.293705	0.000222862
ABHD17A	abhydrolase domain containing 17A	0.295826	0.000748331
CASC5	cancer susceptibility candidate 5	0.297158	0.000816494
RRM2	ribonucleotide reductase M2	0.300474	0.00100853
HMMR	hyaluronan-mediated motility receptor (RHAMM)	0.301196	0.0055528
SKA3	spindle and kinetochore associated complex subunit 3	0.304942	0.00172103
KIF20A	kinesin family member 20A	0.307067	0.000225032
MCM4	minichromosome maintenance complex component 4	0.307951	0.000213445
ASPM	"asp (abnormal spindle) homolog, microcephaly associated (Drosophila)"	0.30807	0.0111865
PRC1	protein regulator of cytokinesis 1	0.312061	0.000180113
AURKA	aurora kinase A	0.313656	0.000716841
ZWINT	ZW10 interacting kinetochore protein	0.314407	0.00266233
DIAPH3	diaphanous-related formin 3	0.316771	0.00179624
CDCA8	cell division cycle associated 8	0.317374	0.000220012
ATAD2	"ATPase family, AAA domain containing 2"	0.318211	0.00285691
CCNB1	cyclin B1	0.322904	0.00106537
STIL	SCL/TAL1 interrupting locus	0.323172	0.00196063
CDC20	cell division cycle 20	0.326281	0.00028198
OIP5	Opa interacting protein 5	0.327793	0.000245316
TRIP13	thyroid hormone receptor interactor 13	0.32951	0.000586077
NUSAP1	nucleolar and spindle associated protein 1	0.331915	0.000650594
TICRR	TOPBP1-interacting checkpoint and replication regulator	0.332266	0.000389314
TPX2	"TPX2, microtubule-associated"	0.333281	6.19249e-05
KIF14	kinesin family member 14	0.333334	0.00756295
KIAA1524	KIAA1524	0.334664	0.00368851
IQGAP3	IQ motif containing GTPase activating protein 3	0.338425	3.12882e-05
CENPN	centromere protein N	0.339197	0.0029425
KIF23	kinesin family member 23	0.340612	0.00115887
MELK	maternal embryonic leucine zipper kinase	0.346163	0.00114245
CDC45	cell division cycle 45	0.346894	0.000317072
KIF2C	kinesin family member 2C	0.349329	0.000205783
PLK1	polo-like kinase 1	0.349344	2.89492e-05
KIFC1	kinesin family member C1	0.352359	0.00152789
HJURP	Holliday junction recognition protein	0.352809	2.8769e-05
HELLS	"helicase, lymphoid-specific"	0.359065	0.00369951
KIF4A	kinesin family member 4A	0.359464	0.000132818
HIST1H1D	"histone cluster 1, H1d"	0.359547	0.000824895
NCAPG2	"non-SMC condensin II complex, subunit G2"	0.360795	0.00511346
RFC3	"replication factor C (activator 1) 3, 38kDa"	0.361979	0.00187702
ASF1B	anti-silencing function 1B histone chaperone	0.371585	0.000125895
NEIL3	nei endonuclease VIII-like 3 (E. coli)	0.374732	0.0059512
UHRF1	ubiquitin-like with PHD and ring finger domains 1	0.375421	0.000428195
RACGAP1	Rac GTPase activating protein 1	0.378854	0.000750692
HIST1H4A	"histone cluster 1, H4a"	0.380185	0.00385799
PRR11	proline rich 11	0.380307	0.000909842
FBXO5	F-box protein 5	0.385713	0.0053345
SMC4	structural maintenance of chromosomes 4	0.387514	0.003392
PSAT1	phosphoserine aminotransferase 1	0.389188	0.000477233
GTSE1	G-2 and S-phase expressed 1	0.391138	0.000481221
SPC24	"SPC24, NDC80 kinetochore complex component"	0.39268	0.000292348
HMGB2	high mobility group box 2	0.394165	0.00514133
HIST1H1A	"histone cluster 1, H1a"	0.395354	0.00248165
RAD51	RAD51 recombinase	0.396995	0.00264164
FAM83D	"family with sequence similarity 83, member D"	0.397789	3.38196e-05
MYBL2	v-myb avian myeloblastosis viral oncogene homolog-like 2	0.402829	1.2415e-05
AURKB	aurora kinase B	0.409238	9.97487e-05
NDC1	NDC1 transmembrane nucleoporin	0.411673	0.00363084
CIT	"citron (rho-interacting, serine/threonine kinase 21)"	0.412003	0.00110867
CENPA	centromere protein A	0.41385	0.000471407
MCM2	minichromosome maintenance complex component 2	0.414986	1.00561e-05
WDR76	WD repeat domain 76	0.418612	0.00192645
KNTC1	kinetochore associated 1	0.418888	0.00506434
SGOL2	shugoshin-like 2 (S. pombe)	0.421181	0.00112773
KIF18B	kinesin family member 18B	0.422153	4.41359e-05
CCT5	"chaperonin containing TCP1, subunit 5 (epsilon)"	0.424682	0.0305683
WDHD1	WD repeat and HMG-box DNA binding protein 1	0.432685	0.00111885
SMC2	structural maintenance of chromosomes 2	0.434701	0.00882309
E2F8	E2F transcription factor 8	0.43482	0.00129157
FOXM1	forkhead box M1	0.439889	0.000147515
HIST2H2AC	"histone cluster 2, H2ac"	0.439945	0.000420775
MCM6	minichromosome maintenance complex component 6	0.440432	0.00473941
FANCI	"Fanconi anemia, complementation group I"	0.443332	0.00116913
TMEM194A	transmembrane protein 194A	0.44465	0.00507849
GINS2	GINS complex subunit 2 (Psf2 homolog)	0.44468	0.000552448
RGS4	regulator of G-protein signaling 4	0.446718	0.00187871
MASTL	microtubule associated serine/threonine kinase-like	0.447329	0.00813079
MMS22L	"MMS22-like, DNA repair protein"	0.447918	0.0128117
ECT2	epithelial cell transforming sequence 2 oncogene	0.452821	0.00764805
TMPO	thymopoietin	0.45355	0.00764495
NCAPD3	"non-SMC condensin II complex, subunit D3"	0.454662	0.00163846
NEXN	nexilin (F actin binding protein)	0.456001	0.0222959
RBL1	retinoblastoma-like 1 (p107)	0.457046	0.00631093
CHAF1A	"chromatin assembly factor 1, subunit A (p150)"	0.457113	0.000317032
NEK2	NIMA-related kinase 2	0.460107	2.59642e-05
SPDL1	spindle apparatus coiled-coil protein 1	0.462357	0.0103153
KHK	ketohexokinase (fructokinase)	0.464631	0.0435458
ESPL1	extra spindle pole bodies homolog 1 (S. cerevisiae)	0.46467	0.00297875
SUV39H1	suppressor of variegation 3-9 homolog 1 (Drosophila)	0.468926	0.00132421
GMNN	"geminin, DNA replication inhibitor"	0.469219	0.000927462
INSIG1	insulin induced gene 1	0.472382	0.0014175
DCLRE1B	DNA cross-link repair 1B	0.472611	0.00699018
BIRC5	baculoviral IAP repeat containing 5	0.472778	2.16332e-05
POC1A	POC1 centriolar protein A	0.475857	0.00849597
HIST1H1C	"histone cluster 1, H1c"	0.477545	0.00929959
TTF2	"transcription termination factor, RNA polymerase II"	0.477927	0.00512601
CDCA5	cell division cycle associated 5	0.480965	0.00149488
DIS3L	DIS3 mitotic control homolog (S. cerevisiae)-like	0.483952	0.0085292
RRM1	ribonucleotide reductase M1	0.487752	0.00502149
HIST1H2AB/HIST1H2AE	"histone cluster 1, H2ae"	0.488805	0.00456837
LMNB1	lamin B1	0.491913	0.000719174
GEN1	GEN1 Holliday junction 5' flap endonuclease	0.493014	0.0232298
H2AFX	"H2A histone family, member X"	0.494283	0.000257601
MCM5	minichromosome maintenance complex component 5	0.494635	6.90468e-05
ANKRD18A	ankyrin repeat domain 18A	0.496026	0.000505532
TMEM97	transmembrane protein 97	0.497577	0.000198095
RAD18	RAD18 homolog (S. cerevisiae)	0.499726	0.0045256
SCLT1	sodium channel and clathrin linker 1	0.505951	0.0220516
MCM7	minichromosome maintenance complex component 7	0.506629	5.90962e-05
TFRC	transferrin receptor	0.507809	0.0133573
FARSB	"phenylalanyl-tRNA synthetase, beta subunit"	0.509087	0.000769221
RFC2	"replication factor C (activator 1) 2, 40kDa"	0.510239	0.0109652
CHAC2	"ChaC, cation transport regulator homolog 2 (E. coli)"	0.510685	0.00462522
MCM3	minichromosome maintenance complex component 3	0.514627	0.00170723
ALDH1L2	"aldehyde dehydrogenase 1 family, member L2"	0.515693	0.00307963
CDC25A	cell division cycle 25A	0.517924	0.00349097
CACYBP	calcyclin binding protein	0.519373	0.0155904
CKS2	CDC28 protein kinase regulatory subunit 2	0.520651	0.00187639
DHCR24	24-dehydrocholesterol reductase	0.523732	0.0062675
SLC7A5	"solute carrier family 7 (amino acid transporter light chain, L system), member 5"	0.524335	0.000128626
ZWILCH	zwilch kinetochore protein	0.525988	0.0166594
USP1	ubiquitin specific peptidase 1	0.52648	0.0142
HTR1B	"5-hydroxytryptamine (serotonin) receptor 1B, G protein-coupled"	0.527349	0.00248402
POLA2	"polymerase (DNA directed), alpha 2, accessory subunit"	0.527946	0.00803745
NUP155	nucleoporin 155kDa	0.529028	0.0111979
BARD1	BRCA1 associated RING domain 1	0.530359	0.001274
PM20D2	peptidase M20 domain containing 2	0.530664	0.0139524
ZNF276	zinc finger protein 276	0.53082	0.00051546
INCENP	inner centromere protein antigens 135/155kDa	0.531634	0.00294239
SNRPD1	small nuclear ribonucleoprotein D1 polypeptide 16kDa	0.533043	0.0219054
NCAPD2	"non-SMC condensin I complex, subunit D2"	0.533374	0.000619549
MIS18A	MIS18 kinetochore protein homolog A (S. pombe)	0.540611	0.0037301
KIAA0101	KIAA0101	0.541126	0.00902181
LOC100288637	OTU domain containing 7A pseudogene	0.542039	0.0183701
HIST2H2BE	"histone cluster 2, H2be"	0.543557	0.00259318
DSN1	"DSN1, MIS12 kinetochore complex component"	0.54671	0.0120714
ELOVL6	ELOVL fatty acid elongase 6	0.547008	0.0085158
CKAP2	cytoskeleton associated protein 2	0.547448	0.00969233
UBE2C	ubiquitin-conjugating enzyme E2C	0.548021	0.00177459
SUV39H2	suppressor of variegation 3-9 homolog 2 (Drosophila)	0.551303	0.00947451
EIF4A2	eukaryotic translation initiation factor 4A2	0.554451	0.00666648
SCD	stearoyl-CoA desaturase (delta-9-desaturase)	0.554896	0.00193471
MARCH4	"membrane-associated ring finger (C3HC4) 4, E3 ubiquitin protein ligase"	0.555676	0.00315176
TOX	thymocyte selection-associated high mobility group box	0.556295	0.00982193
EIF1AX	"eukaryotic translation initiation factor 1A, X-linked"	0.556704	0.0273913
TK1	"thymidine kinase 1, soluble"	0.557814	0.000184791
LYAR	Ly1 antibody reactive	0.560651	0.0198986
GINS4	GINS complex subunit 4 (Sld5 homolog)	0.562415	0.00169169
CENPO	centromere protein O	0.563139	0.00681853
RUNX1	runt-related transcription factor 1	0.565711	0.00875184
PHF19	PHD finger protein 19	0.565751	0.00054091
TACC3	"transforming, acidic coiled-coil containing protein 3"	0.571928	0.000582063
PHGDH	phosphoglycerate dehydrogenase	0.57294	0.000460093
G0S2	G0/G1switch 2	0.572955	0.00978366
BAG2	BCL2-associated athanogene 2	0.573808	0.000122153
SGK1	serum/glucocorticoid regulated kinase 1	0.574126	0.0355896
ILF3-AS1	ILF3 antisense RNA 1 (head to head)	0.576791	0.0384478
UAP1	UDP-N-acteylglucosamine pyrophosphorylase 1	0.579895	0.0131765
SPIN4	"spindlin family, member 4"	0.580292	0.000751298
SLC25A19	"solute carrier family 25 (mitochondrial thiamine pyrophosphate carrier), member 19"	0.581331	0.0115319
KIF22	kinesin family member 22	0.581564	0.000289806
ACACA	acetyl-CoA carboxylase alpha	0.582185	0.00614811
UTP15	"UTP15, U3 small nucleolar ribonucleoprotein, homolog (S. cerevisiae)"	0.583019	0.0278652
CEP78	centrosomal protein 78kDa	0.583973	0.0386718
MARS2	"methionyl-tRNA synthetase 2, mitochondrial"	0.584389	0.00370741
FIGN	fidgetin	0.584468	0.0178824
KPNA2	"karyopherin alpha 2 (RAG cohort 1, importin alpha 1)"	0.58486	0.0215518
CLCN4	"chloride channel, voltage-sensitive 4"	0.585081	0.00456287
FANCG	"Fanconi anemia, complementation group G"	0.585761	0.001539
DHCR7	7-dehydrocholesterol reductase	0.586608	0.000280781
POLE	"polymerase (DNA directed), epsilon, catalytic subunit"	0.588227	0.00034836
TIMELESS	timeless circadian clock	0.591964	0.00720161
GGH	"gamma-glutamyl hydrolase (conjugase, folylpolygammaglutamyl hydrolase)"	0.592732	0.0224226
NEGR1	neuronal growth regulator 1	0.593872	0.00727247
PTX3	"pentraxin 3, long"	0.595081	0.00723861
TOPBP1	topoisomerase (DNA) II binding protein 1	0.595219	0.00820833
SKA2	spindle and kinetochore associated complex subunit 2	0.596253	0.0152817
POLD3	"polymerase (DNA-directed), delta 3, accessory subunit"	0.59647	0.0145426
ODC1	ornithine decarboxylase 1	0.596664	0.0196212
CSE1L	CSE1 chromosome segregation 1-like (yeast)	0.597288	0.0166489
NUP107	nucleoporin 107kDa	0.597294	0.0340874
DKK1	dickkopf WNT signaling pathway inhibitor 1	0.598989	0.0131199
VARS	valyl-tRNA synthetase	0.601165	0.0441197
HMGCS1	3-hydroxy-3-methylglutaryl-CoA synthase 1 (soluble)	0.601825	0.032389
KNSTRN	kinetochore-localized astrin/SPAG5 binding protein	0.602516	0.010207
BZW1	basic leucine zipper and W2 domains 1	0.603624	0.0400009
SPATA5	spermatogenesis associated 5	0.603669	0.021387
C18orf54	chromosome 18 open reading frame 54	0.605386	0.00293125
ARHGAP19	Rho GTPase activating protein 19	0.606591	0.00891105
HIST1H2BD	"histone cluster 1, H2bd"	0.609489	0.0400322
TROAP	trophinin associated protein	0.609618	0.00153177
SULT1B1	"sulfotransferase family, cytosolic, 1B, member 1"	0.610425	0.046413
HIST1H2AG	"histone cluster 1, H2ag"	0.611228	0.00350164
DARS2	"aspartyl-tRNA synthetase 2, mitochondrial"	0.611264	0.00644603
SNHG8	small nucleolar RNA host gene 8 (non-protein coding)	0.611487	0.00432789
CTGF	connective tissue growth factor	0.611603	0.0385594
EXOSC2	exosome component 2	0.612748	0.00548578
GAS2L3	growth arrest-specific 2 like 3	0.616052	0.0178478
MAK16	MAK16 homolog (S. cerevisiae)	0.616336	0.0230485
PNPT1	polyribonucleotide nucleotidyltransferase 1	0.619279	0.0390801
SKP2	"S-phase kinase-associated protein 2, E3 ubiquitin protein ligase"	0.619481	0.00509379
PHTF2	putative homeodomain transcription factor 2	0.620612	0.0424659
YARS	tyrosyl-tRNA synthetase	0.620729	0.00210536
NRM	nurim (nuclear envelope membrane protein)	0.621785	0.000391753
G2E3	G2/M-phase specific E3 ubiquitin protein ligase	0.622657	0.0407182
FEN1	flap structure-specific endonuclease 1	0.625558	0.00396237
EXOSC9	exosome component 9	0.625769	0.006156
ANKRD1	ankyrin repeat domain 1 (cardiac muscle)	0.626478	0.00379542
ABHD10	abhydrolase domain containing 10	0.627285	0.0409938
FKBP5	FK506 binding protein 5	0.627686	0.0129093
MGARP	mitochondria-localized glutamic acid-rich protein	0.628006	0.0011661
VPS9D1-AS1	VPS9D1 antisense RNA 1	0.628253	0.00797614
HDGF	hepatoma-derived growth factor	0.628815	0.0373618
CMSS1	cms1 ribosomal small subunit homolog (yeast)	0.629702	0.00181479
E2F1	E2F transcription factor 1	0.629832	0.000941612
CDCA4	cell division cycle associated 4	0.631393	0.00323896
SLC1A5	"solute carrier family 1 (neutral amino acid transporter), member 5"	0.632132	0.000115966
BRI3BP	BRI3 binding protein	0.632658	0.00474125
RFWD3	ring finger and WD repeat domain 3	0.633792	0.00550496
C1orf35	chromosome 1 open reading frame 35	0.634013	0.0422273
LMNB2	lamin B2	0.634189	0.000433805
NR2C2AP	nuclear receptor 2C2-associated protein	0.634295	0.00900478
DNMT1	DNA (cytosine-5-)-methyltransferase 1	0.635234	0.000509009
FASN	fatty acid synthase	0.635751	0.000493128
ELOVL4	ELOVL fatty acid elongase 4	0.637237	0.0152996
SQLE	squalene epoxidase	0.637377	0.00896264
HIST1H1E	"histone cluster 1, H1e"	0.637635	0.000971743
FAM13A	"family with sequence similarity 13, member A"	0.638808	0.0326512
ZBTB2	zinc finger and BTB domain containing 2	0.64034	0.0145495
PDSS1	"prenyl (decaprenyl) diphosphate synthase, subunit 1"	0.640956	0.0276329
YEATS4	YEATS domain containing 4	0.641093	0.00984829
PFAS	phosphoribosylformylglycinamidine synthase	0.641313	0.000264576
FAM64A	"family with sequence similarity 64, member A"	0.641915	0.0393708
PARP1	poly (ADP-ribose) polymerase 1	0.642426	0.00430449
MAT2A	"methionine adenosyltransferase II, alpha"	0.642946	0.0272887
RPF2	ribosome production factor 2 homolog (S. cerevisiae)	0.646265	0.039844
NRG1	neuregulin 1	0.646487	0.0222381
CDK5RAP2	CDK5 regulatory subunit associated protein 2	0.64788	0.0205929
VEGFC	vascular endothelial growth factor C	0.648052	0.0076267
ERCC6	"excision repair cross-complementing rodent repair deficiency, complementation group 6"	0.649052	0.0162667
RNF26	ring finger protein 26	0.649086	0.00476467
SGMS2	sphingomyelin synthase 2	0.649295	0.0458542
MZT1	mitotic spindle organizing protein 1	0.650003	0.026368
MTHFD1	"methylenetetrahydrofolate dehydrogenase (NADP+ dependent) 1, methenyltetrahydrofolate cyclohydrolase, formyltetrahydrofolate synthetase"	0.650084	0.00139445
NUCKS1	nuclear casein kinase and cyclin-dependent kinase substrate 1	0.650144	0.0497551
DHX9	DEAH (Asp-Glu-Ala-His) box helicase 9	0.650245	0.0138405
C17orf53	chromosome 17 open reading frame 53	0.65106	0.000638369
RCC1	regulator of chromosome condensation 1	0.651528	0.0238954
AK5	adenylate kinase 5	0.651969	0.0154111
PRDM15	PR domain containing 15	0.653958	0.0174894
COQ2	coenzyme Q2 4-hydroxybenzoate polyprenyltransferase	0.653987	0.00203239
RIOK1	RIO kinase 1	0.654587	0.0303124
NDFIP1	Nedd4 family interacting protein 1	0.655045	0.0143707
DDX21	DEAD (Asp-Glu-Ala-Asp) box helicase 21	0.655224	0.00726766
GEMIN5	gem (nuclear organelle) associated protein 5	0.655548	0.017716
KPNB1	karyopherin (importin) beta 1	0.655613	0.0209527
EPT1	ethanolaminephosphotransferase 1 (CDP-ethanolamine-specific)	0.655921	0.0379497
CEP85	centrosomal protein 85kDa	0.656149	0.0339053
IL1RL1	interleukin 1 receptor-like 1	0.656408	0.0221767
STC2	stanniocalcin 2	0.657247	0.0108544
PA2G4	"proliferation-associated 2G4, 38kDa"	0.657463	0.00174776
EIF4G1	"eukaryotic translation initiation factor 4 gamma, 1"	0.657853	0.0456895
PRRX1	paired related homeobox 1	0.658299	0.0220378
FST	follistatin	0.658304	0.00494314
SMC1A	structural maintenance of chromosomes 1A	0.660283	0.0107427
PSMD2	"proteasome (prosome, macropain) 26S subunit, non-ATPase, 2"	0.660368	0.0352103
RPE	ribulose-5-phosphate-3-epimerase	0.66061	0.0187993
MSH6	mutS homolog 6	0.660658	0.013619
APLN	apelin	0.660697	0.000208049
NF2	neurofibromin 2 (merlin)	0.661869	0.00238962
ARSJ	"arylsulfatase family, member J"	0.66283	0.0315789
PTP4A2	"protein tyrosine phosphatase type IVA, member 2"	0.662884	0.0491211
ELAVL1	"ELAV (embryonic lethal, abnormal vision, Drosophila)-like 1 (Hu antigen R)"	0.662987	0.0105756
ZAK	sterile alpha motif and leucine zipper containing kinase AZK	0.66346	0.0274703
CAD	"carbamoyl-phosphate synthetase 2, aspartate transcarbamylase, and dihydroorotase"	0.66349	0.00316707
SLC13A4	"solute carrier family 13 (sodium/sulfate symporter), member 4"	0.663813	0.0171273
LYRM7	LYR motif containing 7	0.664411	0.0136767
MSMO1	methylsterol monooxygenase 1	0.66449	0.0193585
LDLR	low density lipoprotein receptor	0.665032	2.51262e-05
CDC25B	cell division cycle 25B	0.665351	0.000664112
TOE1	"target of EGR1, member 1 (nuclear)"	0.665515	0.013389
AMD1	adenosylmethionine decarboxylase 1	0.666615	0.034116
LOC100127983	uncharacterized LOC100127983	0.66873	0.0464935
LYPD1	LY6/PLAUR domain containing 1	0.669783	0.0271366
ENPP1	ectonucleotide pyrophosphatase/phosphodiesterase 1	0.67156	0.0314783
SSR3	"signal sequence receptor, gamma (translocon-associated protein gamma)"	0.671886	0.0312926
SFXN2	sideroflexin 2	0.674896	0.0019922
CHST1	carbohydrate (keratan sulfate Gal-6) sulfotransferase 1	1.50075	0.0253194
CTIF	CBP80/20-dependent translation initiation factor	1.5056	0.00682396
DYNC1H1	"dynein, cytoplasmic 1, heavy chain 1"	1.51557	0.0387956
SNED1	"sushi, nidogen and EGF-like domains 1"	1.52171	0.0223061
CLIP3	CAP-GLY domain containing linker protein 3	1.5257	0.000216918
GPRC5B	"G protein-coupled receptor, family C, group 5, member B"	1.52681	0.00969599
ZNF71	zinc finger protein 71	1.52918	0.0437103
PLEK2	pleckstrin 2	1.5334	0.0135348
KLHL24	kelch-like family member 24	1.54383	0.0177373
ACE	angiotensin I converting enzyme	1.54914	0.00546276
APOD	apolipoprotein D	1.55221	0.00398222
LOC100128288	uncharacterized LOC100128288	1.56039	0.0383314
TXNIP	thioredoxin interacting protein	1.56492	0.022386
TP53I3	tumor protein p53 inducible protein 3	1.56592	0.00234946
MGP	matrix Gla protein	1.5674	0.00508752
TAPT1	transmembrane anterior posterior transformation 1	1.5721	0.0111783
TMEM231	transmembrane protein 231	1.57213	0.00517277
RASSF2	Ras association (RalGDS/AF-6) domain family member 2	1.59516	0.00409148
LYVE1	lymphatic vessel endothelial hyaluronan receptor 1	1.5969	0.000457392
BTG2	"BTG family, member 2"	1.60721	0.000619769
CCL2	chemokine (C-C motif) ligand 2	1.61357	0.000507359
GMFG	"glia maturation factor, gamma"	1.61808	0.00126403
HMOX1	heme oxygenase (decycling) 1	1.61845	0.00167369
ADAMTS4	"ADAM metallopeptidase with thrombospondin type 1 motif, 4"	1.62044	0.00877102
TSPAN13	tetraspanin 13	1.6213	0.00209244
CSF1	colony stimulating factor 1 (macrophage)	1.62509	0.000322139
MMP14	matrix metallopeptidase 14 (membrane-inserted)	1.62997	0.0016312
CDKN1A	"cyclin-dependent kinase inhibitor 1A (p21, Cip1)"	1.64151	0.018532
TCP11L2	"t-complex 11, testis-specific-like 2"	1.64721	0.00209214
ARHGAP28	Rho GTPase activating protein 28	1.66209	0.0158108
C8orf4	chromosome 8 open reading frame 4	1.67978	0.00673731
PGF	placental growth factor	1.70229	0.000847498
FAS	Fas cell surface death receptor	1.71169	0.0129241
SPECC1	sperm antigen with calponin homology and coiled-coil domains 1	1.77123	0.00515162
PTGS2	prostaglandin-endoperoxide synthase 2 (prostaglandin G/H synthase and cyclooxygenase)	1.77258	0.00365372
CACNB3	"calcium channel, voltage-dependent, beta 3 subunit"	1.82304	0.0476845
MBD3L2 (includes others)	methyl-CpG binding domain protein 3-like 2	1.82979	0.00386497
TP53INP1	tumor protein p53 inducible nuclear protein 1	1.85321	0.000758963
CXCR4	chemokine (C-X-C motif) receptor 4	1.89869	0.00180904
STC1	stanniocalcin 1	2.33821	9.17682e-07
ICAM1	intercellular adhesion molecule 1	2.8522	0.000201893

## Sheet: eribulin treatment of HBVPs
Eribulin treatment of HBVPs
Symbol	Entrez Gene Name	Fold Change	P-Value
HIST1H3A (includes others)	"histone cluster 1, H3a"	0.173698	8.66671e-05
HIST1H2BM	"histone cluster 1, H2bm"	0.178389	0.000170071
HIST1H1B	"histone cluster 1, H1b"	0.222179	0.000192557
FAM111B	"family with sequence similarity 111, member B"	0.249273	0.00155636
PTX3	"pentraxin 3, long"	0.259371	0.000197322
SERPINB8	"serpin peptidase inhibitor, clade B (ovalbumin), member 8"	0.260654	0.0478691
HIST1H4A (includes others)	"histone cluster 1, H4a"	0.268792	0.000617467
HIST1H1A	"histone cluster 1, H1a"	0.289679	0.000285958
HIST2H2AC	"histone cluster 2, H2ac"	0.377071	0.000303961
STX11	syntaxin 11	0.397477	0.0306437
GCNT1	"glucosaminyl (N-acetyl) transferase 1, core 2"	0.415943	0.00102405
FAM101A/ZNF664-FAM101A	"family with sequence similarity 101, member A"	0.450994	4.04371e-05
LIFR	leukemia inhibitory factor receptor alpha	0.464795	0.00496975
CPA4	carboxypeptidase A4	0.475823	0.0030165
ROR1	receptor tyrosine kinase-like orphan receptor 1	0.486203	0.00204521
EFEMP1	EGF containing fibulin-like extracellular matrix protein 1	0.486716	0.0207648
PSME3	"proteasome (prosome, macropain) activator subunit 3 (PA28 gamma; Ki)"	0.487719	0.0269557
HIST1H2AC	"histone cluster 1, H2ac"	0.48862	0.0121665
SH2D4A	SH2 domain containing 4A	0.492466	0.00268618
GPR126	G protein-coupled receptor 126	0.496193	0.00622806
HIST1H2AG (includes others)	"histone cluster 1, H2ag"	0.498906	0.00106368
TNFAIP1	"tumor necrosis factor, alpha-induced protein 1 (endothelial)"	0.501837	0.0134441
TBL1X	transducin (beta)-like 1X-linked	0.507362	0.0426091
FBXO5	F-box protein 5	0.511071	0.023509
BNC1	basonuclin 1	0.515365	0.00858009
B4GALT5	"UDP-Gal:betaGlcNAc beta 1,4- galactosyltransferase, polypeptide 5"	0.515596	0.00195278
CDC45	cell division cycle 45	0.516088	0.000977251
DTL	denticleless E3 ubiquitin protein ligase homolog (Drosophila)	0.52031	0.0045194
MCM4	minichromosome maintenance complex component 4	0.523876	0.000854037
HELLS	"helicase, lymphoid-specific"	0.525602	0.0162642
USP53	ubiquitin specific peptidase 53	0.527501	0.0151759
CCBE1	collagen and calcium binding EGF domains 1	0.531033	0.0419684
HIST1H1D	"histone cluster 1, H1d"	0.533973	0.0010386
PCDH10	protocadherin 10	0.534255	0.000406941
NIN	ninein (GSK3B interacting protein)	0.534312	0.0159243
POLA2	"polymerase (DNA directed), alpha 2, accessory subunit"	0.534365	0.00421197
CKAP4	cytoskeleton-associated protein 4	0.544429	0.000921746
SCARB2	"scavenger receptor class B, member 2"	0.548189	0.01019
HOXB2	homeobox B2	0.550389	0.000132111
ADAMTS1	"ADAM metallopeptidase with thrombospondin type 1 motif, 1"	0.553183	0.00174739
PUS7L	pseudouridylate synthase 7 homolog (S. cerevisiae)-like	0.560009	0.0482707
FAM83D	"family with sequence similarity 83, member D"	0.562208	0.00582742
HIST1H2AB/HIST1H2AE	"histone cluster 1, H2ae"	0.564195	4.39012e-05
SNHG1	small nucleolar RNA host gene 1 (non-protein coding)	0.566	0.0325043
GPRC5B	"G protein-coupled receptor, family C, group 5, member B"	0.568543	0.000694507
TJP1	tight junction protein 1	0.571209	0.0285723
SRSF1	serine/arginine-rich splicing factor 1	0.57945	0.0247801
MCM5	minichromosome maintenance complex component 5	0.579712	0.000555864
ATAD2	"ATPase family, AAA domain containing 2"	0.581116	0.0332782
CSE1L	CSE1 chromosome segregation 1-like (yeast)	0.585809	0.0234587
MAPK1IP1L	mitogen-activated protein kinase 1 interacting protein 1-like	0.589738	0.00890608
RRM2	ribonucleotide reductase M2	0.596946	0.0312654
CYR61	"cysteine-rich, angiogenic inducer, 61"	0.597157	0.0181206
PIGW	"phosphatidylinositol glycan anchor biosynthesis, class W"	0.598492	0.0210332
TMPO	thymopoietin	0.599545	0.000629281
WDR76	WD repeat domain 76	0.600914	0.024254
DDX3X	"DEAD (Asp-Glu-Ala-Asp) box helicase 3, X-linked"	0.602179	0.0122492
U2AF2	U2 small nuclear RNA auxiliary factor 2	0.604779	0.0285304
PAQR3	progestin and adipoQ receptor family member III	0.605905	0.0439071
HIST2H2BE (includes others)	"histone cluster 2, H2be"	0.611371	0.00757125
CCL2	chemokine (C-C motif) ligand 2	0.614701	0.0147203
H19	"H19, imprinted maternally expressed transcript (non-protein coding)"	0.615911	0.000286604
TNIK	TRAF2 and NCK interacting kinase	0.617707	0.0234374
WDHD1	WD repeat and HMG-box DNA binding protein 1	0.618411	0.0421612
ARHGAP29	Rho GTPase activating protein 29	0.619752	0.0302227
GINS2	GINS complex subunit 2 (Psf2 homolog)	0.623486	4.23173e-05
E2F8	E2F transcription factor 8	0.62492	0.000882627
AAR2	AAR2 splicing factor homolog (S. cerevisiae)	0.626889	0.0144726
NME1	NME/NM23 nucleoside diphosphate kinase 1	0.627586	0.00799505
DKK1	dickkopf WNT signaling pathway inhibitor 1	0.628252	0.0341319
ANAPC11	anaphase promoting complex subunit 11	0.628858	0.0288889
COL5A2	"collagen, type V, alpha 2"	0.62973	0.0411647
MAGED2	"melanoma antigen family D, 2"	0.63422	0.0112547
MCM6	minichromosome maintenance complex component 6	0.634582	0.0113419
NNMT	nicotinamide N-methyltransferase	0.638819	0.00126553
ZWINT	ZW10 interacting kinetochore protein	0.638924	0.0215487
ITPKB	inositol-trisphosphate 3-kinase B	0.640332	0.0097569
KPNB1	karyopherin (importin) beta 1	0.641606	0.0406993
PAFAH1B1	"platelet-activating factor acetylhydrolase 1b, regulatory subunit 1 (45kDa)"	0.642551	0.0189688
COLEC12	collectin sub-family member 12	0.64431	0.00803932
HNRNPF	heterogeneous nuclear ribonucleoprotein F	0.644796	0.0203173
TICRR	TOPBP1-interacting checkpoint and replication regulator	0.646228	0.0284582
ENC1	ectodermal-neural cortex 1 (with BTB domain)	0.647807	0.0189129
ENTPD5	ectonucleoside triphosphate diphosphohydrolase 5	0.647825	0.0428467
UHRF1	ubiquitin-like with PHD and ring finger domains 1	0.649831	0.00808475
ZFPM2	"zinc finger protein, FOG family member 2"	0.650585	0.0155021
SGMS2	sphingomyelin synthase 2	0.652733	0.0400879
MAOA	monoamine oxidase A	0.65274	0.0113734
ASF1B	anti-silencing function 1B histone chaperone	0.653977	0.00616574
EPHA7	EPH receptor A7	0.654241	0.0143654
SLC19A1	"solute carrier family 19 (folate transporter), member 1"	0.655379	0.0200414
TUBB4B	"tubulin, beta 4B class IVb"	0.656061	0.00266264
WNT2B	"wingless-type MMTV integration site family, member 2B"	0.65631	0.00237908
MCM3	minichromosome maintenance complex component 3	0.656885	0.00269498
MCM7	minichromosome maintenance complex component 7	0.657691	0.00256645
FST	follistatin	0.658916	0.0217935
TNPO1	transportin 1	0.659222	0.0258036
SKP2	"S-phase kinase-associated protein 2, E3 ubiquitin protein ligase"	0.662479	0.00690425
MOB3A	MOB kinase activator 3A	0.662726	0.00157005
FANCI	"Fanconi anemia, complementation group I"	0.667358	0.0410284
FGD6	"FYVE, RhoGEF and PH domain containing 6"	0.667362	0.0228323
RFC2	"replication factor C (activator 1) 2, 40kDa"	0.668049	0.013462
PFAS	phosphoribosylformylglycinamidine synthase	0.672268	0.00830252
DHX36	DEAH (Asp-Glu-Ala-His) box polypeptide 36	0.673114	0.000196081
SFXN2	sideroflexin 2	0.673731	0.0050574
ABHD4	abhydrolase domain containing 4	1.50099	0.00133543
NOTCH3	notch 3	1.50237	0.005041
SESN2	sestrin 2	1.51163	0.00301871
MIR143HG	MIR143 host gene (non-protein coding)	1.51303	0.038926
PRSS12	"protease, serine, 12 (neurotrypsin, motopsin)"	1.52709	0.00222736
MYOCD	myocardin	1.53646	0.0164302
ITGA8	"integrin, alpha 8"	1.53663	0.0286761
HSPA4L	heat shock 70kDa protein 4-like	1.54256	0.0481087
CEBPB	"CCAAT/enhancer binding protein (C/EBP), beta"	1.5486	0.00782007
NFYA	"nuclear transcription factor Y, alpha"	1.55006	0.0111717
EPHX1	"epoxide hydrolase 1, microsomal (xenobiotic)"	1.55162	0.0095622
ZFAND3	"zinc finger, AN1-type domain 3"	1.55205	0.00757623
CREBRF	CREB3 regulatory factor	1.55296	0.0270539
PPARG	peroxisome proliferator-activated receptor gamma	1.56793	0.0242818
SYTL4	synaptotagmin-like 4	1.58364	0.029655
FBLN5	fibulin 5	1.58476	0.00832757
HCN2	hyperpolarization activated cyclic nucleotide-gated potassium channel 2	1.58896	0.00882045
TP53INP1	tumor protein p53 inducible nuclear protein 1	1.59016	0.00714513
CYFIP2	cytoplasmic FMR1 interacting protein 2	1.59077	0.00115628
CLSTN2	calsyntenin 2	1.60632	0.00410381
CBLB	"Cbl proto-oncogene B, E3 ubiquitin protein ligase"	1.60657	0.0221137
PGF	placental growth factor	1.60824	8.5057e-05
SAT1	spermidine/spermine N1-acetyltransferase 1	1.60889	0.0208086
EDA2R	ectodysplasin A2 receptor	1.61712	0.0173164
PRR24	proline rich 24	1.6243	0.0141401
FAM196B	"family with sequence similarity 196, member B"	1.63437	0.00182984
ORAI3	ORAI calcium release-activated calcium modulator 3	1.64395	0.00254396
NFATC2	"nuclear factor of activated T-cells, cytoplasmic, calcineurin-dependent 2"	1.64799	0.00121729
IL8	interleukin 8	1.65837	0.0119507
MDM2	"MDM2 oncogene, E3 ubiquitin protein ligase"	1.66909	0.0317365
BTG2	"BTG family, member 2"	1.67239	0.00190074
FAM213A	"family with sequence similarity 213, member A"	1.67551	0.0109584
SKIL	SKI-like oncogene	1.70271	0.0375432
KLHL24	kelch-like family member 24	1.70572	0.00240457
F2RL2	coagulation factor II (thrombin) receptor-like 2	1.71048	0.00779087
F2RL1	coagulation factor II (thrombin) receptor-like 1	1.72934	0.00683368
FTL	"ferritin, light polypeptide"	1.73055	0.00336928
SNX33	sorting nexin 33	1.74034	0.00991323
TNFRSF10C	"tumor necrosis factor receptor superfamily, member 10c, decoy without an intracellular domain"	1.74471	0.00155158
LIPG	"lipase, endothelial"	1.75672	0.0164241
ITGA11	"integrin, alpha 11"	1.7755	0.00146608
PRDM15	PR domain containing 15	1.78512	0.0174377
SLC6A6	"solute carrier family 6 (neurotransmitter transporter), member 6"	1.80289	0.00139603
PPM1L	"protein phosphatase, Mg2+/Mn2+ dependent, 1L"	1.80657	0.034189
INA	"internexin neuronal intermediate filament protein, alpha"	1.80812	0.00088494
FTH1	"ferritin, heavy polypeptide 1"	1.81715	0.0307994
SLC7A8	"solute carrier family 7 (amino acid transporter light chain, L system), member 8"	1.82014	0.00195922
DUSP4	dual specificity phosphatase 4	1.8243	0.00270913
ZMYND8	"zinc finger, MYND-type containing 8"	1.83015	0.000546035
STC1	stanniocalcin 1	1.84686	0.000848569
H1F0	"H1 histone family, member 0"	1.84688	6.65399e-05
SLC7A11	"solute carrier family 7 (anionic amino acid transporter light chain, xc- system), member 11"	1.86749	0.00160371
YPEL2	yippee-like 2 (Drosophila)	1.92792	0.00513477
GREM1	"gremlin 1, DAN family BMP antagonist"	1.95235	0.00204147
MMP1	matrix metallopeptidase 1 (interstitial collagenase)	1.96569	0.0249133
RGS2	"regulator of G-protein signaling 2, 24kDa"	2.12684	0.00349155
SRXN1	sulfiredoxin 1	2.14086	0.000385094
ULBP1	UL16 binding protein 1	2.27072	0.00120549
TIMP4	TIMP metallopeptidase inhibitor 4	2.32995	0.000131542
SLC16A6	"solute carrier family 16, member 6"	2.34724	0.00385505
GDF15	growth differentiation factor 15	2.35243	0.000292018
SERPINB2	"serpin peptidase inhibitor, clade B (ovalbumin), member 2"	2.42488	0.00361216
FBXO32	F-box protein 32	2.47154	0.00260185
AREG/AREGB	amphiregulin	2.48145	0.00536709
FEM1B	fem-1 homolog b (C. elegans)	2.59966	0.00729829
ANGPTL4	angiopoietin-like 4	2.61155	0.000264858
TGFB3	"transforming growth factor, beta 3"	2.75484	0.000631198

## Sheet: palitaxel treatment of HBVPs
Paclitaxel treatment of HBVPs
Symbol	Entrez Gene Name	Fold Change	P-Value
TMEM191B/TMEM191C	transmembrane protein 191C	0.277039	0.00106503
HIST1H2BM	"histone cluster 1, H2bm"	0.287811	5.21571e-05
HIST1H1A	"histone cluster 1, H1a"	0.310109	0.000217908
HIST1H3A (includes others)	"histone cluster 1, H3a"	0.323705	0.000109005
HIST1H4A (includes others)	"histone cluster 1, H4a"	0.338002	0.000257003
HIST1H1B	"histone cluster 1, H1b"	0.354348	0.000253478
RASL10A	"RAS-like, family 10, member A"	0.377214	0.00560368
TINAGL1	tubulointerstitial nephritis antigen-like 1	0.387532	0.00174278
C12orf50	chromosome 12 open reading frame 50	0.414418	0.0293538
ATP11A	"ATPase, class VI, type 11A"	0.452852	0.036191
NUDT14	nudix (nucleoside diphosphate linked moiety X)-type motif 14	0.528012	0.0337566
HIST2H2AC	"histone cluster 2, H2ac"	0.528435	0.00418093
HLCS	holocarboxylase synthetase (biotin-(proprionyl-CoA-carboxylase (ATP-hydrolysing)) ligase)	0.533056	0.0157916
FAM101A/ZNF664-FAM101A	"family with sequence similarity 101, member A"	0.533083	7.17066e-05
HOXB2	homeobox B2	0.538468	5.85232e-05
ROR1	receptor tyrosine kinase-like orphan receptor 1	0.54095	0.00235575
FN1	fibronectin 1	0.548675	0.00616446
RNU2-1	"RNA, U2 small nuclear 1"	0.55949	0.0220094
RPL12	ribosomal protein L12	0.559551	0.00231764
MYADM	myeloid-associated differentiation marker	0.56958	0.0194486
FLJ22184	putative uncharacterized protein FLJ22184	0.569605	0.0156681
LINC00620	long intergenic non-protein coding RNA 620	0.570084	0.00250232
HIST1H1D	"histone cluster 1, H1d"	0.57138	0.00139923
GCNT1	"glucosaminyl (N-acetyl) transferase 1, core 2"	0.571711	0.00173246
DUSP22	dual specificity phosphatase 22	0.574568	0.0138432
HOXB4	homeobox B4	0.574591	0.00110976
CSNK1G2	"casein kinase 1, gamma 2"	0.574632	0.0204231
FASN	fatty acid synthase	0.584766	0.000165077
SPECC1	sperm antigen with calponin homology and coiled-coil domains 1	0.586108	0.0357407
AFG3L1P	"AFG3 ATPase family member 3-like 1 (S. cerevisiae), pseudogene"	0.58941	0.0170149
FAM111B	"family with sequence similarity 111, member B"	0.59843	0.032446
TUBB3	"tubulin, beta 3 class III"	0.599677	0.00216054
FAM83D	"family with sequence similarity 83, member D"	0.600231	0.00270362
DLG4	"discs, large homolog 4 (Drosophila)"	0.607176	0.00147665
CCBE1	collagen and calcium binding EGF domains 1	0.607368	0.0314158
POLR2A	"polymerase (RNA) II (DNA directed) polypeptide A, 220kDa"	0.607643	0.00160567
CYR61	"cysteine-rich, angiogenic inducer, 61"	0.609486	0.00168148
KCNN4	"potassium intermediate/small conductance calcium-activated channel, subfamily N, member 4"	0.610142	0.0434334
EPCAM	epithelial cell adhesion molecule	0.610663	0.0240675
CDC45	cell division cycle 45	0.611552	0.000655511
HPN	hepsin	0.613887	0.00171683
SH2D4A	SH2 domain containing 4A	0.615136	0.00943486
ADCY2	adenylate cyclase 2 (brain)	0.615459	0.0494367
SLC17A9	"solute carrier family 17 (vesicular nucleotide transporter), member 9"	0.615515	9.95937e-05
DDX3X	"DEAD (Asp-Glu-Ala-Asp) box helicase 3, X-linked"	0.619435	0.0248552
TMTC4	transmembrane and tetratricopeptide repeat containing 4	0.621523	0.00167243
LEPREL4	leprecan-like 4	0.626282	0.00645744
HIST1H2AB/HIST1H2AE	"histone cluster 1, H2ae"	0.628502	0.0332247
HIST2H2BE (includes others)	"histone cluster 2, H2be"	0.630216	0.021737
AURKB	aurora kinase B	0.631775	0.00061968
GPRC5B	"G protein-coupled receptor, family C, group 5, member B"	0.637643	0.00193863
SPNS1	spinster homolog 1 (Drosophila)	0.637645	0.0242744
NR2F6	"nuclear receptor subfamily 2, group F, member 6"	0.639298	0.0497815
HIST1H2AG (includes others)	"histone cluster 1, H2ag"	0.63953	0.0408534
POLG2	"polymerase (DNA directed), gamma 2, accessory subunit"	0.639591	0.0088961
BNC1	basonuclin 1	0.64509	0.00738144
PHF5A	PHD finger protein 5A	0.645613	0.0047984
FBXO34	F-box protein 34	0.650936	0.00710762
PTPRF	"protein tyrosine phosphatase, receptor type, F"	0.651939	0.00126851
LINC00162	long intergenic non-protein coding RNA 162	0.652935	0.0335767
PTX3	"pentraxin 3, long"	0.655728	0.00108549
DCAF15	DDB1 and CUL4 associated factor 15	0.657644	0.0128561
MCM5	minichromosome maintenance complex component 5	0.658619	0.00093629
ANKRD1	ankyrin repeat domain 1 (cardiac muscle)	0.663151	0.0138205
SLC1A5	"solute carrier family 1 (neutral amino acid transporter), member 5"	0.664839	0.00093388
NUMBL	numb homolog (Drosophila)-like	0.665441	0.00166823
TOR4A	"torsin family 4, member A"	0.666141	0.00909458
ASF1B	anti-silencing function 1B histone chaperone	0.668367	0.000185551
FOXO3	forkhead box O3	1.49538	0.0495071
PLXNA2	plexin A2	1.49995	0.0500293
TRANK1	tetratricopeptide repeat and ankyrin repeat containing 1	1.50077	0.014973
ALDH6A1	"aldehyde dehydrogenase 6 family, member A1"	1.50107	0.0100261
APOD	apolipoprotein D	1.50111	0.0147749
SESN2	sestrin 2	1.50324	0.00259129
CMSS1	cms1 ribosomal small subunit homolog (yeast)	1.50385	0.00363726
FOXN3	forkhead box N3	1.50423	0.0287955
NR1D2	"nuclear receptor subfamily 1, group D, member 2"	1.50449	0.00521308
DPH3	diphthamide biosynthesis 3	1.50508	0.0314132
MXRA5	matrix-remodelling associated 5	1.50556	0.0495039
ILVBL	ilvB (bacterial acetolactate synthase)-like	1.50635	0.0128614
SCYL3	SCY1-like 3 (S. cerevisiae)	1.50698	0.0125942
CXCL12	chemokine (C-X-C motif) ligand 12	1.50789	0.0181642
ZKSCAN1	zinc finger with KRAB and SCAN domains 1	1.50802	0.00763077
MSRB1	methionine sulfoxide reductase B1	1.50841	0.0437613
PMAIP1	phorbol-12-myristate-13-acetate-induced protein 1	1.50873	0.046445
MEGF8	multiple EGF-like-domains 8	1.50896	0.0216579
RBM41	RNA binding motif protein 41	1.50897	0.0307424
LIN7A	lin-7 homolog A (C. elegans)	1.50901	0.039372
ZFP90	ZFP90 zinc finger protein	1.50907	0.0311708
IGFBP5	insulin-like growth factor binding protein 5	1.50931	0.00217615
MET	met proto-oncogene	1.50991	0.0119939
NEDD4L	"neural precursor cell expressed, developmentally down-regulated 4-like, E3 ubiquitin protein ligase"	1.51089	0.0272923
CHP1	calcineurin-like EF-hand protein 1	1.51116	0.0195999
SESN3	sestrin 3	1.51134	0.0200216
CNST	"consortin, connexin sorting protein"	1.51205	0.0151086
HCG11	HLA complex group 11 (non-protein coding)	1.5131	0.046043
TMEM68	transmembrane protein 68	1.51375	0.0411555
CSNK1A1	"casein kinase 1, alpha 1"	1.51404	0.00992604
TAX1BP1	Tax1 (human T-cell leukemia virus type I) binding protein 1	1.51502	0.0202288
GJC1	"gap junction protein, gamma 1, 45kDa"	1.51554	0.0460993
CSE1L	CSE1 chromosome segregation 1-like (yeast)	1.51583	0.0164466
SF3B14	"splicing factor 3B, 14 kDa subunit"	1.51588	0.027468
DCTN6	dynactin 6	1.51722	0.0277668
TM4SF18	transmembrane 4 L six family member 18	1.51726	0.00647095
THRAP3	thyroid hormone receptor associated protein 3	1.5174	0.0299453
SMIM12	small integral membrane protein 12	1.51811	0.0305107
PLA2G12A	"phospholipase A2, group XIIA"	1.52042	0.0386157
CDH11	"cadherin 11, type 2, OB-cadherin (osteoblast)"	1.52522	0.0296204
WDFY3	WD repeat and FYVE domain containing 3	1.52525	0.00764647
SAR1B	SAR1 homolog B (S. cerevisiae)	1.52545	0.0100646
BOD1L1	biorientation of chromosomes in cell division 1-like 1	1.52607	0.0226519
MAPKAPK3	mitogen-activated protein kinase-activated protein kinase 3	1.52649	0.0251883
LOC400456	uncharacterized LOC400456	1.52724	0.018727
PPP2CA	"protein phosphatase 2, catalytic subunit, alpha isozyme"	1.52814	0.002929
BBS4	Bardet-Biedl syndrome 4	1.52908	0.033927
EIF3L	"eukaryotic translation initiation factor 3, subunit L"	1.52959	0.0318665
ZBED3	"zinc finger, BED-type containing 3"	1.53074	0.000635856
DCAF17	DDB1 and CUL4 associated factor 17	1.53138	0.00618827
DUSP1	dual specificity phosphatase 1	1.53191	0.0110512
CCNI	cyclin I	1.53227	0.0348107
DBT	dihydrolipoamide branched chain transacylase E2	1.53332	0.0242799
MIDN	midnolin	1.53382	0.0347281
GTPBP1	GTP binding protein 1	1.53767	0.0349517
CCND1	cyclin D1	1.53876	0.00988372
HMGN4	high mobility group nucleosomal binding domain 4	1.53988	0.0466654
SLC2A1	"solute carrier family 2 (facilitated glucose transporter), member 1"	1.54394	0.0230053
NFE2L2	"nuclear factor, erythroid 2-like 2"	1.5445	0.00926823
PHF16	PHD finger protein 16	1.54547	0.0162596
PPP2R5A	"protein phosphatase 2, regulatory subunit B', alpha"	1.54574	0.0198675
TAF7	"TAF7 RNA polymerase II, TATA box binding protein (TBP)-associated factor, 55kDa"	1.54691	0.0269754
RYBP	RING1 and YY1 binding protein	1.54711	0.00230486
CABYR	calcium binding tyrosine-(Y)-phosphorylation regulated	1.54843	0.0183441
DHX36	DEAH (Asp-Glu-Ala-His) box polypeptide 36	1.55057	0.0283166
BAMBI	BMP and activin membrane-bound inhibitor	1.55155	0.0112824
TM9SF4	transmembrane 9 superfamily protein member 4	1.5516	0.0324232
TNFRSF21	"tumor necrosis factor receptor superfamily, member 21"	1.55197	0.00432235
TRIM38	tripartite motif containing 38	1.55343	0.0107868
NFKBIA	"nuclear factor of kappa light polypeptide gene enhancer in B-cells inhibitor, alpha"	1.55486	0.0351359
FAM13A	"family with sequence similarity 13, member A"	1.55493	0.0177555
ZNF382	zinc finger protein 382	1.55501	0.0410882
ERAP2	endoplasmic reticulum aminopeptidase 2	1.55526	0.00405873
WNT2B	"wingless-type MMTV integration site family, member 2B"	1.55581	0.0103349
ZNF480	zinc finger protein 480	1.55584	0.0418889
AP1G1	"adaptor-related protein complex 1, gamma 1 subunit"	1.55655	0.010449
FBXO28	F-box protein 28	1.55765	0.0035067
BRD4	bromodomain containing 4	1.55782	0.00864067
SNX27	sorting nexin family member 27	1.56181	0.0118519
HEXB	hexosaminidase B (beta polypeptide)	1.56334	0.0320314
SLC26A2	"solute carrier family 26 (anion exchanger), member 2"	1.5642	0.00608604
CAPN7	calpain 7	1.56517	0.0303562
EPC2	enhancer of polycomb homolog 2 (Drosophila)	1.56606	0.0262514
ARL10	ADP-ribosylation factor-like 10	1.5673	0.000466361
SAMD9	sterile alpha motif domain containing 9	1.56828	0.020116
DDX5	DEAD (Asp-Glu-Ala-Asp) box helicase 5	1.56831	0.0116404
SNX2	sorting nexin 2	1.5712	0.00624498
GCC2	GRIP and coiled-coil domain containing 2	1.57231	0.0289916
PDE7B	phosphodiesterase 7B	1.57331	0.0015807
SP3	Sp3 transcription factor	1.57432	0.0230958
TCEAL8	transcription elongation factor A (SII)-like 8	1.57502	0.0453875
PDGFA	platelet-derived growth factor alpha polypeptide	1.5762	0.00650604
ZC3H6	zinc finger CCCH-type containing 6	1.57669	0.0171611
SSU72	SSU72 RNA polymerase II CTD phosphatase homolog (S. cerevisiae)	1.57707	0.0459524
TRMT12	tRNA methyltransferase 12 homolog (S. cerevisiae)	1.57767	0.0302007
RBMX	"RNA binding motif protein, X-linked"	1.57866	0.00580503
GCM2	glial cells missing homolog 2 (Drosophila)	1.57974	0.0313512
ZNF384	zinc finger protein 384	1.57997	0.0233554
TXLNA	taxilin alpha	1.58067	0.0288364
NAV1	neuron navigator 1	1.58149	0.0168875
F2RL2	coagulation factor II (thrombin) receptor-like 2	1.5821	0.00824244
ART4	ADP-ribosyltransferase 4 (Dombrock blood group)	1.58319	0.0253609
PPM1D	"protein phosphatase, Mg2+/Mn2+ dependent, 1D"	1.58434	0.0114974
TRAM2-AS1	TRAM2 antisense RNA 1 (head to head)	1.58643	0.0163499
SLC25A23	"solute carrier family 25 (mitochondrial carrier; phosphate carrier), member 23"	1.5905	0.0417937
IGFBP1	insulin-like growth factor binding protein 1	1.5921	0.00269657
KIAA2018	KIAA2018	1.59335	0.0112006
ZNF268	zinc finger protein 268	1.59522	0.0159763
COL6A3	"collagen, type VI, alpha 3"	1.59599	0.0350319
WSB1	WD repeat and SOCS box containing 1	1.59669	0.0494739
TFDP3	"transcription factor Dp family, member 3"	1.59737	0.0426554
SOGA1	"suppressor of glucose, autophagy associated 1"	1.60148	0.0340625
IGF2BP3	insulin-like growth factor 2 mRNA binding protein 3	1.60536	0.0254306
TUBB	"tubulin, beta class I"	1.60846	0.0263819
C5orf30	chromosome 5 open reading frame 30	1.60851	0.0171358
ITGA1	"integrin, alpha 1"	1.60894	0.0191586
ATP6AP1	"ATPase, H+ transporting, lysosomal accessory protein 1"	1.61043	0.0401609
POT1	protection of telomeres 1	1.61179	0.0242109
FNBP1L	formin binding protein 1-like	1.61245	0.00810315
CHMP2B	charged multivesicular body protein 2B	1.61256	0.0252734
HBP1	HMG-box transcription factor 1	1.61295	0.0102252
JUNB	jun B proto-oncogene	1.61304	0.0497052
ARHGAP28	Rho GTPase activating protein 28	1.61659	0.0066624
KLHL24	kelch-like family member 24	1.61812	0.0370544
DSEL	dermatan sulfate epimerase-like	1.62113	0.0153292
PLK2	polo-like kinase 2	1.6225	0.0192329
C19orf10	chromosome 19 open reading frame 10	1.62456	0.0157026
CDKN1A	"cyclin-dependent kinase inhibitor 1A (p21, Cip1)"	1.6249	0.0030508
ZNF207	zinc finger protein 207	1.62519	0.0179889
UFC1	ubiquitin-fold modifier conjugating enzyme 1	1.62573	0.0225772
EDA2R	ectodysplasin A2 receptor	1.62603	0.0117305
CARD6	"caspase recruitment domain family, member 6"	1.62714	0.00429284
DYNLT1	"dynein, light chain, Tctex-type 1"	1.62733	0.0064178
TTC33	tetratricopeptide repeat domain 33	1.62915	0.0382682
LACC1	laccase (multicopper oxidoreductase) domain containing 1	1.63236	0.0319656
ZNF75A	zinc finger protein 75a	1.63297	0.010509
OCRL	oculocerebrorenal syndrome of Lowe	1.63361	0.0367066
WFS1	Wolfram syndrome 1 (wolframin)	1.63397	0.0418406
YPEL2	yippee-like 2 (Drosophila)	1.63553	0.014969
PTP4A2	"protein tyrosine phosphatase type IVA, member 2"	1.63574	0.043523
RPAP2	RNA polymerase II associated protein 2	1.63732	0.016612
MYO9B	myosin IXB	1.63745	0.0205408
MAML3	mastermind-like 3 (Drosophila)	1.6379	0.0140965
TMOD3	tropomodulin 3 (ubiquitous)	1.63791	0.021067
MCUR1	mitochondrial calcium uniporter regulator 1	1.63994	0.036897
DNAJC16	"DnaJ (Hsp40) homolog, subfamily C, member 16"	1.64064	0.0272728
DOCK10	dedicator of cytokinesis 10	1.64087	0.00888945
CD46	"CD46 molecule, complement regulatory protein"	1.64105	0.0368017
HHIP	hedgehog interacting protein	1.64132	0.00229325
RHOU	ras homolog family member U	1.64133	0.02939
ANTXR2	anthrax toxin receptor 2	1.64224	0.006717
DNAJC8	"DnaJ (Hsp40) homolog, subfamily C, member 8"	1.64244	0.0264595
CYFIP2	cytoplasmic FMR1 interacting protein 2	1.64688	0.000722924
C6orf48	chromosome 6 open reading frame 48	1.6474	0.044222
BCYRN1	brain cytoplasmic RNA 1	1.64971	0.0206677
TNFRSF10B	"tumor necrosis factor receptor superfamily, member 10b"	1.65346	0.000391993
SPSB1	splA/ryanodine receptor domain and SOCS box containing 1	1.65514	0.0140481
METTL7A	methyltransferase like 7A	1.65661	0.00997809
MOB1B	MOB kinase activator 1B	1.65713	0.0012726
PNMA1	paraneoplastic Ma antigen 1	1.6577	0.02276
CTSO	cathepsin O	1.65868	0.0154265
PSMD8	"proteasome (prosome, macropain) 26S subunit, non-ATPase, 8"	1.65999	0.0133272
STK25	serine/threonine kinase 25	1.66121	0.0158055
SOCS6	suppressor of cytokine signaling 6	1.66271	0.0014785
FAM13B	"family with sequence similarity 13, member B"	1.66293	0.00568212
RAPGEF2	Rap guanine nucleotide exchange factor (GEF) 2	1.66737	0.0272014
LAPTM5	lysosomal protein transmembrane 5	1.66746	0.00542873
TAF9	"TAF9 RNA polymerase II, TATA box binding protein (TBP)-associated factor, 32kDa"	1.66807	0.0325464
ATP7A	"ATPase, Cu++ transporting, alpha polypeptide"	1.66934	0.0445022
LOC100294145	uncharacterized LOC100294145	1.67261	0.00805512
NCKAP5	NCK-associated protein 5	1.67443	0.00609557
C3orf38	chromosome 3 open reading frame 38	1.67513	0.02816
ZNF518B	zinc finger protein 518B	1.67534	0.0354576
NFIL3	"nuclear factor, interleukin 3 regulated"	1.67772	0.0445535
RAB27B	"RAB27B, member RAS oncogene family"	1.67794	0.049535
UBE2E1	ubiquitin-conjugating enzyme E2E 1	1.67857	0.0339179
ECSCR	endothelial cell surface expressed chemotaxis and apoptosis regulator	1.68571	0.0104838
SULT1C4	"sulfotransferase family, cytosolic, 1C, member 4"	1.68764	0.0102854
STAT3	signal transducer and activator of transcription 3 (acute-phase response factor)	1.69147	0.0297659
KDR	kinase insert domain receptor (a type III receptor tyrosine kinase)	1.69345	0.00949077
ANGPTL4	angiopoietin-like 4	1.69407	0.000966208
ERAP1	endoplasmic reticulum aminopeptidase 1	1.69484	0.0244066
ANGPT2	angiopoietin 2	1.69596	0.00746555
ACSL1	acyl-CoA synthetase long-chain family member 1	1.697	0.00278054
CPNE1	copine I	1.69733	0.0366055
SSR3	"signal sequence receptor, gamma (translocon-associated protein gamma)"	1.7003	0.0375802
GIGYF2	GRB10 interacting GYF protein 2	1.70136	0.0104506
ATP9A	"ATPase, class II, type 9A"	1.70403	0.0412325
PRNP	prion protein	1.70507	0.0439159
CREBRF	CREB3 regulatory factor	1.70644	0.0121222
G0S2	G0/G1switch 2	1.70839	0.00689348
TRIM2	tripartite motif containing 2	1.70875	0.00585821
GPX1	glutathione peroxidase 1	1.71247	0.0212982
CREG1	cellular repressor of E1A-stimulated genes 1	1.71258	0.000427941
TGM2	transglutaminase 2	1.71374	0.00927818
CHST11	carbohydrate (chondroitin 4) sulfotransferase 11	1.72207	0.0433429
VDAC2	voltage-dependent anion channel 2	1.72439	0.0339903
FXR1	"fragile X mental retardation, autosomal homolog 1"	1.72536	0.0260132
RPS23	ribosomal protein S23	1.7255	0.0338932
UTP3	"UTP3, small subunit (SSU) processome component, homolog (S. cerevisiae)"	1.72833	0.0149188
TOB1	"transducer of ERBB2, 1"	1.73065	0.0291943
LMNA	lamin A/C	1.73209	0.00349774
LIMS3/LIMS3L	LIM and senescent cell antigen-like domains 3	1.7344	0.0045017
PODNL1	podocan-like 1	1.73463	0.0295122
H1F0	"H1 histone family, member 0"	1.73467	3.31525e-05
PNPO	pyridoxamine 5'-phosphate oxidase	1.73482	0.0163792
TSPAN5	tetraspanin 5	1.73501	0.0168974
MRPL44	mitochondrial ribosomal protein L44	1.73639	0.0423035
ITGAV	"integrin, alpha V"	1.73782	0.0318273
PGRMC1	progesterone receptor membrane component 1	1.74149	0.0383592
JTB	jumping translocation breakpoint	1.74529	0.03335
NUDT4	nudix (nucleoside diphosphate linked moiety X)-type motif 4	1.74924	8.68851e-05
PSTPIP2	proline-serine-threonine phosphatase interacting protein 2	1.75904	0.00039162
SGK1	serum/glucocorticoid regulated kinase 1	1.7608	0.0327775
C16orf52	chromosome 16 open reading frame 52	1.7612	0.0355663
SRXN1	sulfiredoxin 1	1.76708	2.48457e-05
EDNRA	endothelin receptor type A	1.76955	0.000350383
EPHA7	EPH receptor A7	1.77183	0.00673131
KITLG	KIT ligand	1.77252	0.0259457
TIMM22	translocase of inner mitochondrial membrane 22 homolog (yeast)	1.77268	0.00438844
MAGED1	"melanoma antigen family D, 1"	1.77413	0.0324247
CTGF	connective tissue growth factor	1.7748	0.019758
SULF2	sulfatase 2	1.77903	0.00202199
FEM1B	fem-1 homolog b (C. elegans)	1.77907	0.0366293
THEM4	thioesterase superfamily member 4	1.77913	0.00477126
ZNF654	zinc finger protein 654	1.78018	0.0177875
STC2	stanniocalcin 2	1.78324	0.00179976
FBXL7	F-box and leucine-rich repeat protein 7	1.7833	0.0366566
VAPA	"VAMP (vesicle-associated membrane protein)-associated protein A, 33kDa"	1.78492	0.0483491
MPZL1	myelin protein zero-like 1	1.79005	0.0178512
INA	"internexin neuronal intermediate filament protein, alpha"	1.79367	0.00470042
ERLEC1	endoplasmic reticulum lectin 1	1.79514	0.0338371
KPNA4	karyopherin alpha 4 (importin alpha 3)	1.79928	0.0386001
PTP4A1	"protein tyrosine phosphatase type IVA, member 1"	1.81844	0.0165179
PEBP1	phosphatidylethanolamine binding protein 1	1.81951	0.0413691
MTDH	metadherin	1.82025	0.0202577
IL1RL1	interleukin 1 receptor-like 1	1.82129	0.00311931
STX18	syntaxin 18	1.82621	0.0216512
RANBP3L	RAN binding protein 3-like	1.82914	0.0113835
NDRG3	NDRG family member 3	1.83375	0.0219189
SAT1	spermidine/spermine N1-acetyltransferase 1	1.83416	0.0109359
NCOA3	nuclear receptor coactivator 3	1.83613	0.0392211
FBXO32	F-box protein 32	1.83884	0.00906351
DNAJB8	"DnaJ (Hsp40) homolog, subfamily B, member 8"	1.84341	0.00930046
FAS	Fas cell surface death receptor	1.84458	0.00178611
NEDD9	"neural precursor cell expressed, developmentally down-regulated 9"	1.84551	0.0147786
NAA50	"N(alpha)-acetyltransferase 50, NatE catalytic subunit"	1.85184	0.00429426
EMCN	endomucin	1.85258	0.0210717
SNX33	sorting nexin 33	1.85568	0.0124848
MARCH4	"membrane-associated ring finger (C3HC4) 4, E3 ubiquitin protein ligase"	1.85601	0.0100188
WIPF2	"WAS/WASL interacting protein family, member 2"	1.85929	0.0151425
FSTL1	follistatin-like 1	1.86075	0.0306974
TTC19	tetratricopeptide repeat domain 19	1.86681	0.0371317
ZNF664	zinc finger protein 664	1.86734	0.00870545
MAT2A	"methionine adenosyltransferase II, alpha"	1.87179	0.0272623
SDPR	serum deprivation response	1.88295	0.0257971
SPATA18	spermatogenesis associated 18	1.88543	0.00227538
CTNNA1	"catenin (cadherin-associated protein), alpha 1, 102kDa"	1.89223	0.0039523
PXDN	peroxidasin homolog (Drosophila)	1.89715	0.0278232
FKBP8	"FK506 binding protein 8, 38kDa"	1.89876	0.0169754
SLC2A12	"solute carrier family 2 (facilitated glucose transporter), member 12"	1.91016	0.0110934
HDLBP	high density lipoprotein binding protein	1.91394	0.0171793
FUCA1	"fucosidase, alpha-L- 1, tissue"	1.91924	0.014768
ATMIN	ATM interactor	1.93177	0.00790196
CD68	CD68 molecule	1.93534	0.0112135
DFFA	"DNA fragmentation factor, 45kDa, alpha polypeptide"	1.93607	0.00801695
IL8	interleukin 8	1.9369	0.00993673
SESN1	sestrin 1	1.93707	0.00480418
CPE	carboxypeptidase E	1.93708	0.0104026
PSMD2	"proteasome (prosome, macropain) 26S subunit, non-ATPase, 2"	1.93843	0.0183859
RNF135	ring finger protein 135	1.9411	0.0411686
MARCH3	"membrane-associated ring finger (C3HC4) 3, E3 ubiquitin protein ligase"	1.94122	0.0113788
ERRFI1	ERBB receptor feedback inhibitor 1	1.94509	0.0125481
KEAP1	kelch-like ECH-associated protein 1	1.94963	0.00846609
SOD1	"superoxide dismutase 1, soluble"	1.95774	0.00620504
C6orf89	chromosome 6 open reading frame 89	1.95816	0.0116066
ADAMTS9	"ADAM metallopeptidase with thrombospondin type 1 motif, 9"	1.95974	0.000200846
CCDC86	coiled-coil domain containing 86	1.9618	0.00782689
TP53INP1	tumor protein p53 inducible nuclear protein 1	1.96356	0.00231061
ARIH1	"ariadne homolog, ubiquitin-conjugating enzyme E2 binding protein, 1 (Drosophila)"	1.96654	0.0397822
SECISBP2L	SECIS binding protein 2-like	1.98503	0.00171599
FHL2	four and a half LIM domains 2	1.98761	0.00311146
RRM2B	ribonucleotide reductase M2 B (TP53 inducible)	1.98892	0.0133238
FTH1	"ferritin, heavy polypeptide 1"	1.99661	0.0143029
NFYA	"nuclear transcription factor Y, alpha"	2.00707	0.00514063
DNAJB4	"DnaJ (Hsp40) homolog, subfamily B, member 4"	2.0255	0.0329615
PTGS2	prostaglandin-endoperoxide synthase 2 (prostaglandin G/H synthase and cyclooxygenase)	2.03001	8.21117e-05
ICMT	isoprenylcysteine carboxyl methyltransferase	2.03767	0.00264247
LAMC1	"laminin, gamma 1 (formerly LAMB2)"	2.03971	0.00302116
SPRED2	"sprouty-related, EVH1 domain containing 2"	2.05407	0.0474556
LINC00086	long intergenic non-protein coding RNA 86	2.0574	0.0142429
SERP1	stress-associated endoplasmic reticulum protein 1	2.06066	0.0201202
TPST2	tyrosylprotein sulfotransferase 2	2.06159	0.0231251
CHMP1B	charged multivesicular body protein 1B	2.06871	0.0318237
ACVR2B	"activin A receptor, type IIB"	2.0723	0.00198934
CPD	carboxypeptidase D	2.0828	0.000537461
SYAP1	synapse associated protein 1	2.10129	0.0156285
SLC35F6	"solute carrier family 35, member F6"	2.10821	0.044581
TMEM39A	transmembrane protein 39A	2.12542	0.011274
AREG/AREGB	amphiregulin	2.13906	0.00211795
SH2B3	SH2B adaptor protein 3	2.14108	0.00704291
MEX3C	mex-3 RNA binding family member C	2.14545	0.0255689
TNFAIP3	"tumor necrosis factor, alpha-induced protein 3"	2.14806	0.00195051
MMP1	matrix metallopeptidase 1 (interstitial collagenase)	2.14889	0.00579052
MCFD2	multiple coagulation factor deficiency 2	2.15364	0.0202713
C7	complement component 7	2.15388	0.00518039
MFAP2	microfibrillar-associated protein 2	2.16776	0.0129235
TXNIP	thioredoxin interacting protein	2.17159	0.00550771
GABARAPL1	GABA(A) receptor-associated protein like 1	2.17187	0.00972421
DNAJB6	"DnaJ (Hsp40) homolog, subfamily B, member 6"	2.20392	0.0100466
PRRX1	paired related homeobox 1	2.20538	0.013233
CBLB	"Cbl proto-oncogene B, E3 ubiquitin protein ligase"	2.20741	0.00395867
HLA-E	"major histocompatibility complex, class I, E"	2.20818	0.0133217
MRPL10	mitochondrial ribosomal protein L10	2.21226	0.0480768
FBLN2	fibulin 2	2.21412	0.00455925
NQO1	"NAD(P)H dehydrogenase, quinone 1"	2.21651	0.0280618
BTG2	"BTG family, member 2"	2.23626	0.000573313
ZFYVE16	"zinc finger, FYVE domain containing 16"	2.23967	0.0108943
EI24	etoposide induced 2.4	2.24009	0.0295687
TOR1AIP2	torsin A interacting protein 2	2.25136	0.0231022
TNFRSF10C	"tumor necrosis factor receptor superfamily, member 10c, decoy without an intracellular domain"	2.27177	0.000464988
RAB13	"RAB13, member RAS oncogene family"	2.28857	0.011319
CCDC51	coiled-coil domain containing 51	2.28967	0.019735
PPM1L	"protein phosphatase, Mg2+/Mn2+ dependent, 1L"	2.30013	0.00752076
MIR4709	microRNA 4709	2.32484	0.00231888
ADAR	"adenosine deaminase, RNA-specific"	2.34036	0.00721676
C6orf62	chromosome 6 open reading frame 62	2.36206	0.0198876
IL13RA1	"interleukin 13 receptor, alpha 1"	2.36815	0.0428659
GDF15	growth differentiation factor 15	2.39282	3.01758e-05
PPP1CB	"protein phosphatase 1, catalytic subunit, beta isozyme"	2.41551	0.0073978
CSRP1	cysteine and glycine-rich protein 1	2.47476	0.0105354
ULBP1	UL16 binding protein 1	2.47774	0.00365697
RGS2	"regulator of G-protein signaling 2, 24kDa"	2.50667	0.00246394
MDM2	"MDM2 oncogene, E3 ubiquitin protein ligase"	2.58515	0.00371125
MAGED2	"melanoma antigen family D, 2"	2.60179	0.0118811
HSPA4L	heat shock 70kDa protein 4-like	2.60769	0.00141007
DDX17	DEAD (Asp-Glu-Ala-Asp) box helicase 17	2.60819	0.0387362
MAPK1	mitogen-activated protein kinase 1	2.64598	0.0185708
RNF14	ring finger protein 14	2.69269	0.0250943
FAM198B	"family with sequence similarity 198, member B"	2.76785	0.0045485
CYBRD1	cytochrome b reductase 1	2.80997	0.00695386
JUN	jun proto-oncogene	2.82104	0.0234569
SERPINB2	"serpin peptidase inhibitor, clade B (ovalbumin), member 2"	2.9712	0.00131833
LINC00657	long intergenic non-protein coding RNA 657	2.99822	0.00129341
PRDM15	PR domain containing 15	3.04813	0.000364814
NARS	asparaginyl-tRNA synthetase	3.08199	0.000465091
ATG12	autophagy related 12	3.15346	0.0085394
ZNF146	zinc finger protein 146	5.37473	0.0327815
